# Supplementary material for: Comparative Proteomic and Morphological Change Analyses of Staphylococcus aureus During Resuscitation From Prolonged Freezing
Source: Front Microbiol. 2018 May 3;9:866. doi: 10.3389/fmicb.2018.00866 (PMC5943506; doi:10.3389/fmicb.2018.00866)
Supplement: Supplementary file 1 [file Table_1.XLSX]

## Sheet: protein-peptides
SUPPLEMENTARY TABLE S1 | List of identified peptides between resuscitating S. aureus and freezing survived control.
Protein Group	Protein ID	Protein Accession	Peptide	Unique	Score (%)	-10lgP	Mass	ppm	m/z	z	RT	Scan	#Spec	Start	End	PTM
1	1	Q5HIC7|EFTU_STAAC	R.HYAHVDC(+57.02)PGHADYVK.N	Y	99.9	79.95	1767.78	-0.7	442.952	4	15.62	30755	37	76	90	Y
1	1	Q5HIC7|EFTU_STAAC	K.I(+57.02)LELMEAVDTYIPTPER.D	Y	99.9	78.02	2046.03	5.1	683.022	3	79.11	97345	314	189	205	Y
1	1	Q5HIC7|EFTU_STAAC	R.DSDKPFMMPVEDVFSITGR.G	Y	99.9	77.41	2170.01	5.1	724.347	3	69.71	84801	93	206	224	N
1	1	Q5HIC7|EFTU_STAAC	R.DLLSEYDFPGDDVPVIAGSALK.A	Y	99.9	76.75	2320.15	5.2	774.394	3	73.31	86966	223	156	177	N
1	1	Q5HIC7|EFTU_STAAC	K.EHANIGTIGHVDHGK.T	Y	99.9	76.65	1583.78	-2.1	396.952	4	14.01	33610	103	11	25	N
1	1	Q5HIC7|EFTU_STAAC	R.D(+43.01)LLSEYDFPGDDVPVIAGSALK.A	Y	99.9	75.82	2363.15	6	788.73	3	81.86	94162	42	156	177	Y
1	1	Q5HIC7|EFTU_STAAC	K.LLDYAEAGDNIGALLR.G	Y	99.9	75.68	1702.89	5.8	852.457	2	62.52	75044	1395	265	280	N
1	1	Q5HIC7|EFTU_STAAC	R.GITINTSHIEYQTDKR.H	Y	99.9	75.19	1874.95	0.1	469.745	4	26.21	43722	100	60	75	N
1	1	Q5HIC7|EFTU_STAAC	R.GQVLAAPGSITPHTEFK.A	Y	99.9	74.57	1751.92	1.4	584.982	3	32.75	47385	78	290	306	N
1	1	Q5HIC7|EFTU_STAAC	K.ILELMEAVDTYIPTPER.D	Y	99.9	73.96	1989.01	3.8	664.014	3	74.93	93223	996	189	205	N
1	1	Q5HIC7|EFTU_STAAC	R.HTPFFSNYRPQFYFR.T	Y	99.9	73.86	2005.96	1.1	502.498	4	47.91	64173	111	320	334	N
1	1	Q5HIC7|EFTU_STAAC	K.VDM(+15.99)VDDEELLELVEMEVR.D	Y	99.9	73.11	2178.01	6.9	727.015	3	83.65	100453	42	138	155	Y
1	1	Q5HIC7|EFTU_STAAC	K.L(+43.01)LDYAEAGDNIGALLR.G	Y	99.9	72.57	1745.89	5.7	873.96	2	86.45	100404	98	265	280	Y
1	1	Q5HIC7|EFTU_STAAC	R.KLLDYAEAGDNIGALLR.G	Y	99.9	72.33	1830.98	2.2	611.337	3	58.03	74811	25	264	280	N
1	1	Q5HIC7|EFTU_STAAC	K.L(+57.02)LDYAEAGDNIGALLR.G	Y	99.9	72.26	1759.91	5.9	880.968	2	63.1	78146	140	265	280	Y
1	1	Q5HIC7|EFTU_STAAC	R.GITINTSHIEYQTDK.R	Y	99.9	71.59	1718.85	4.7	860.435	2	29.41	47709	45	60	74	N
1	1	Q5HIC7|EFTU_STAAC	R.GQ(+.98)VLAAPGSITPHTEFK.A	Y	99.9	71.48	1752.9	3.8	585.311	3	33.92	47720	41	290	306	Y
1	1	Q5HIC7|EFTU_STAAC	M.PVEDVFSITGR.G	Y	99.9	71.33	1218.62	3.4	610.322	2	43.12	57862	56	214	224	N
1	1	Q5HIC7|EFTU_STAAC	R.SKEHANIGTIGHVDHGK.T	Y	99.9	70.76	1798.91	-1	450.734	4	12.04	27876	64	9	25	N
1	1	Q5HIC7|EFTU_STAAC	K.VDMVDDEELLELVEMEVR.D	Y	99.9	70.67	2162.01	7.9	1082.02	2	90.11	105586	155	138	155	N
1	1	Q5HIC7|EFTU_STAAC	R.DSDKPFMM(+15.99)PVEDVFSITGR.G	Y	99.9	70.01	2186	3.2	729.677	3	63.23	79063	45	206	224	Y
1	1	Q5HIC7|EFTU_STAAC	F.MMPVEDVFSITGR.G	Y	99.9	69.81	1480.71	5.1	741.364	2	58.88	71658	79	212	224	N
1	1	Q5HIC7|EFTU_STAAC	R.G(+43.01)QVLAAPGSITPHTEFK.A	Y	99.9	69.13	1794.93	6	898.476	2	40.21	57474	24	290	306	Y
1	1	Q5HIC7|EFTU_STAAC	R.D(+57.02)LLSEYDFPGDDVPVIAGSALK.A	Y	99.9	69.01	2377.17	5.6	793.401	3	74.96	87154	53	156	177	Y
1	1	Q5HIC7|EFTU_STAAC	R.DSDKPFM(+15.99)MPVEDVFSITGR.G	Y	99.9	68.92	2186	3.2	729.677	3	63.23	78066	43	206	224	Y
1	1	Q5HIC7|EFTU_STAAC	K.ALEGDAQYEEK.I	Y	99.9	68.56	1251.56	1.2	626.789	2	16.06	32903	310	178	188	N
1	1	Q5HIC7|EFTU_STAAC	L.LDYAEAGDNIGALLR.G	Y	99.9	68.07	1589.8	4.1	795.913	2	56.72	73525	57	266	280	N
1	1	Q5HIC7|EFTU_STAAC	L.DYAEAGDNIGALLR.G	Y	99.9	67.74	1476.72	6.8	739.373	2	50.94	65059	45	267	280	N
1	1	Q5HIC7|EFTU_STAAC	K.VGEEVEIIGLHDTSK.T	Y	99.9	67.68	1624.83	2.7	813.425	2	34.4	52948	138	239	253	N
1	1	Q5HIC7|EFTU_STAAC	R.HTPFFSN(+.98)YRPQFYFR.T	Y	99.9	67.42	2006.94	2.5	502.744	4	51.26	64579	16	320	334	Y
1	1	Q5HIC7|EFTU_STAAC	R.GITIN(+.98)TSHIEYQTDKR.H	Y	99.9	67.3	1875.93	0.4	469.991	4	30.22	46912	23	60	75	Y
1	1	Q5HIC7|EFTU_STAAC	K.TTVTGVEMFR.K	Y	99.9	66.39	1139.56	-0.7	570.789	2	34.21	50760	80	254	263	N
1	1	Q5HIC7|EFTU_STAAC	K.N(+.98)GDSVAQSYDMIDNAPEEK.E	Y	99.9	65.51	2082.87	7.1	1042.45	2	41.08	54374	21	39	57	Y
1	1	Q5HIC7|EFTU_STAAC	K.E(-18.01)HANIGTIGHVDHGK.T	Y	99.9	65.41	1565.77	-2.1	392.449	4	18.13	32340	7	11	25	Y
1	1	Q5HIC7|EFTU_STAAC	E.LMEAVDTYIPTPER.D	Y	99.9	65.19	1633.8	3.8	817.911	2	45.01	62801	5	192	205	N
1	1	Q5HIC7|EFTU_STAAC	R.H(+57.02)TPFFSNYRPQFYFR.T	Y	99.9	64.7	2062.98	1.4	516.753	4	53.44	69102	51	320	334	Y
1	1	Q5HIC7|EFTU_STAAC	K.E(-18.01)H(+57.02)ANIGTIGHVDHGK.T	Y	99.9	64.69	1622.79	-2.2	406.704	4	17.94	36153	17	11	25	Y
1	1	Q5HIC7|EFTU_STAAC	R.HYAHVD(+57.02)C(+57.02)PGHADYVK.N	Y	99.9	64.52	1824.8	0	457.207	4	15.16	30569	3	76	90	Y
1	1	Q5HIC7|EFTU_STAAC	K.ILE(+57.02)LMEAVDTYIPTPER.D	Y	99.9	64.23	2046.03	5.1	683.022	3	79.11	99549	47	189	205	Y
1	1	Q5HIC7|EFTU_STAAC	G.VPALVVFLNK.V	Y	99.9	63.88	1098.68	-4.9	550.345	2	55.23	71581	25	128	137	N
1	1	Q5HIC7|EFTU_STAAC	R.H(+57.02)YAHVDC(+57.02)PGHADYVK.N	Y	99.9	63.77	1824.8	1.8	457.208	4	18	33089	7	76	90	Y
1	1	Q5HIC7|EFTU_STAAC	K.L(+57.02)LDYAEAGDN(+.98)IGALLR.G	Y	99.9	63.67	1760.89	2.6	881.457	2	68.29	83473	12	265	280	Y
1	1	Q5HIC7|EFTU_STAAC	K.VDMVDDEELLELVEM(+15.99)EVR.D	Y	99.9	63.64	2178.01	7.6	1090.02	2	86.48	98236	45	138	155	Y
1	1	Q5HIC7|EFTU_STAAC	K.V(+57.02)DMVDDEELLELVEMEVR.D	Y	99.9	63.62	2219.03	6.4	740.69	3	90.47	106434	23	138	155	Y
1	1	Q5HIC7|EFTU_STAAC	R.G(+57.02)QVLAAPGSITPHTEFK.A	Y	99.9	63.59	1808.94	1.9	603.989	3	32.88	47759	23	290	306	Y
1	1	Q5HIC7|EFTU_STAAC	K.LLD(+57.02)YAEAGDNIGALLR.G	Y	99.9	63.49	1759.91	4.7	880.967	2	61.06	74209	16	265	280	Y
1	1	Q5HIC7|EFTU_STAAC	K.LLDYAEAGD(-18.01)NIGALLR.G	Y	99.9	63.36	1684.88	8	843.453	2	63.62	78855	25	265	280	Y
1	1	Q5HIC7|EFTU_STAAC	K.ILELME(+57.02)AVDTYIPTPER.D	Y	99.9	63.33	2046.03	4.5	1024.03	2	48.33	67456	99	189	205	Y
1	1	Q5HIC7|EFTU_STAAC	K.VD(+57.02)MVDDEELLELVEMEVR.D	Y	99.9	62.95	2219.03	6.4	740.69	3	90.47	105221	6	138	155	Y
1	1	Q5HIC7|EFTU_STAAC	K.NGDSVAQSYDMIDNAPEEK.E	Y	99.9	62.92	2081.88	7.1	1041.96	2	35.32	49693	11	39	57	N
1	1	Q5HIC7|EFTU_STAAC	R.T(+43.01)VGSGVVTEIIK	Y	99.9	62.47	1244.7	2.3	623.357	2	52.43	65419	34	383	394	Y
1	1	Q5HIC7|EFTU_STAAC	K.VDMVD(+57.02)DEELLELVEMEVR.D	Y	99.9	62.47	2219.03	6.4	740.69	3	90.47	105848	15	138	155	Y
1	1	Q5HIC7|EFTU_STAAC	G.ITINTSHIEYQTDKR.H	Y	99.9	62.27	1817.93	-0.8	455.489	4	24.79	38325	36	61	75	N
1	1	Q5HIC7|EFTU_STAAC	K.LLDY(+15.99)AEAGDNIGALLR.G	Y	99.9	61.99	1718.88	2	860.451	2	62.48	78052	19	265	280	Y
1	1	Q5HIC7|EFTU_STAAC	R.G(+57.02)ITINTSHIEYQTDKR.H	Y	99.9	61.81	1931.97	0.1	484	4	26.4	40030	59	60	75	Y
1	1	Q5HIC7|EFTU_STAAC	K.TTLTAAIATVLAK.N	Y	99.9	61.64	1272.77	1.4	637.391	2	63.88	88541	461	26	38	N
1	1	Q5HIC7|EFTU_STAAC	R.NVGVPALVVFLNK.V	Y	99.9	61.4	1368.81	2.2	685.415	2	65.82	80266	195	125	137	N
1	1	Q5HIC7|EFTU_STAAC	K.TTVTGVEM(+15.99)FR.K	Y	99.9	61.36	1155.56	-0.1	578.787	2	26.31	43047	25	254	263	Y
1	1	Q5HIC7|EFTU_STAAC	G.Q(-17.03)VLAAPGSITPHTEFK.A	Y	99.9	61.35	1677.87	4.2	839.947	2	42.64	58184	16	291	306	Y
1	1	Q5HIC7|EFTU_STAAC	K.TTLTAAIATVLAK(+57.02).N	Y	99.9	61.22	1329.79	0.3	665.901	2	63.23	75305	77	26	38	Y
1	1	Q5HIC7|EFTU_STAAC	R.G(+57.02)Q(+.98)VLAAPGSITPHTEFK.A	Y	99.9	60.99	1809.93	-1.3	604.315	3	33.98	50422	15	290	306	Y
1	1	Q5HIC7|EFTU_STAAC	K.V(+57.02)GEEVEIIGLHDTSK.T	Y	99.9	60.62	1681.85	0.1	561.625	3	33.95	49583	29	239	253	Y
1	1	Q5HIC7|EFTU_STAAC	R.GITINTSH(+57.02)IEYQTDKR.H	Y	99.9	60.53	1931.97	0.1	484	4	26.4	42417	17	60	75	Y
1	1	Q5HIC7|EFTU_STAAC	K.T(+43.01)TLTAAIATVLAK.N	Y	99.9	60.38	1315.77	2.9	658.895	2	85.54	101655	74	26	38	Y
1	1	Q5HIC7|EFTU_STAAC	F.FSNYRPQFYFR.T	Y	99.9	60.32	1523.73	0	508.918	3	38.23	52955	44	324	334	N
1	1	Q5HIC7|EFTU_STAAC	R.HTPFFSNYRPQFY.F	Y	99.9	60.02	1702.79	2	568.605	3	46.22	59836	48	320	332	N
1	1	Q5HIC7|EFTU_STAAC	R.DLLSE(+53.92)YDFPGDDVPVIAGSALK.A	Y	99.9	59.91	2374.07	0.9	594.524	4	73.41	87922	10	156	177	Y
1	1	Q5HIC7|EFTU_STAAC	R.TVGSGVVTEIIK	Y	99.9	59.91	1201.69	-0.7	601.853	2	37.84	54883	115	383	394	N
1	1	Q5HIC7|EFTU_STAAC	K.LLN(sub D)YAEAGDNIGALLR.G	Y	99.9	59.81	1701.9	-8.1	851.953	2	71.43	92151	322	265	280	N
1	1	Q5HIC7|EFTU_STAAC	R.N(+.98)VGVPALVVFLNK.V	Y	99.9	59.73	1369.8	3.8	685.908	2	76.03	92666	47	125	137	Y
1	1	Q5HIC7|EFTU_STAAC	R.N(+43.01)VGVPALVVFLNK.V	Y	99.9	59.64	1411.82	3.3	706.919	2	82.45	94253	57	125	137	Y
1	1	Q5HIC7|EFTU_STAAC	R.G(+57.02)ITINTSHIEYQTDK.R	Y	99.9	59.58	1775.87	6	888.947	2	29.77	43214	25	60	74	Y
1	1	Q5HIC7|EFTU_STAAC	R.DLLSE(+21.98)YDFPGDDVPVIAGSALK.A	Y	99.9	59.5	2342.13	7.2	781.723	3	73.86	86659	9	156	177	Y
1	1	Q5HIC7|EFTU_STAAC	L.LDYAEAGDN(+.98)IGALLR.G	Y	99.9	59.42	1590.79	10.9	796.41	2	61.74	74882	9	266	280	Y
1	1	Q5HIC7|EFTU_STAAC	R.DLLSEYD(+21.98)FPGDDVPVIAGSALK.A	Y	99.9	59.23	2342.13	7.2	781.723	3	73.86	89107	18	156	177	Y
1	1	Q5HIC7|EFTU_STAAC	R.G(+57.02)ITINTSHIEYQ(+.98)TDKR.H	Y	99.9	58.61	1932.95	5.1	484.248	4	27.54	44062	7	60	75	Y
1	1	Q5HIC7|EFTU_STAAC	R.DLLSEYD(+53.92)FPGDDVPVIAGSALK.A	Y	99.9	58.48	2374.07	0.9	594.524	4	73.41	87950	11	156	177	Y
1	1	Q5HIC7|EFTU_STAAC	R.TTDVTGVVHLPEGTEMVMPGD(+57.02)NVEMTVE(+57.02)LIAPIAIEDGTR.F	Y	99.9	58.41	4350.11	9.1	1088.54	4	67.22	82366	6	335	374	Y
1	1	Q5HIC7|EFTU_STAAC	H.TPFFSNYRPQFYFR.T	Y	99.9	58.41	1868.9	4.6	623.977	3	56.17	72207	27	321	334	N
1	1	Q5HIC7|EFTU_STAAC	R.HTPFFSNYR.P	Y	99.9	58.12	1167.55	-4.2	390.188	3	27.15	40799	18	320	328	N
1	1	Q5HIC7|EFTU_STAAC	R.GITIN(+.98)TSHIEYQTDK.R	Y	99.9	58.07	1719.83	4.3	574.287	3	32.2	49121	4	60	74	Y
1	1	Q5HIC7|EFTU_STAAC	F.SNYRPQFYFR.T	Y	99.9	58.02	1376.66	-1.4	459.894	3	32.91	46570	24	325	334	N
1	1	Q5HIC7|EFTU_STAAC	K.A(+57.02)LEGDAQYEEK.I	Y	99.9	58.02	1308.58	1.8	655.3	2	16.09	31476	112	178	188	Y
1	1	Q5HIC7|EFTU_STAAC	R.TTDVTGVVHLPEGTE(+57.02)MVMPGDNVEMTVE(+57.02)LIAPIAIEDGTR.F	Y	99.9	57.97	4350.11	9.1	1088.54	4	67.22	80259	15	335	374	Y
1	1	Q5HIC7|EFTU_STAAC	R.TTDVTGVVHLPEGTEMVMPGD(+57.02)NVE(+57.02)MTVE(+57.02)LIAPIAIEDGTR.F	Y	99.9	57.57	4407.13	8.5	1102.8	4	59.43	74834	5	335	374	Y
1	1	Q5HIC7|EFTU_STAAC	R.DLLSEYDFPGDDVPVIAGSALK(+57.02).A	Y	99.9	57.48	2377.17	5.1	793.401	3	73.02	87806	36	156	177	Y
1	1	Q5HIC7|EFTU_STAAC	K.T(+57.02)TLTAAIATVLAK.N	Y	99.9	57.46	1329.79	-0.2	665.9	2	65.04	82221	135	26	38	Y
1	1	Q5HIC7|EFTU_STAAC	R.TTDVTGVVHLPEGTE(+57.02)MVMPGD(+57.02)NVEMTVE(+57.02)LIAPIAIEDGTR.F	Y	99.9	57.46	4407.13	8.5	1102.8	4	59.43	74679	7	335	374	Y
1	1	Q5HIC7|EFTU_STAAC	R.GQVLAAPGSITPH(+57.02)TEFK.A	Y	99.9	57.29	1808.94	1.9	603.989	3	32.88	48812	10	290	306	Y
1	1	Q5HIC7|EFTU_STAAC	K.EHANIGTIGH(+57.02)VDHGK.T	Y	99.9	57.14	1640.8	1.3	411.208	4	14.43	29177	4	11	25	Y
1	1	Q5HIC7|EFTU_STAAC	K.A(+43.01)LEGDAQYEEK.I	Y	99.9	56.71	1294.57	5.5	648.295	2	28.74	43674	38	178	188	Y
1	1	Q5HIC7|EFTU_STAAC	K.NM(+15.99)ITGAAQMD(+57.02)GGILVVSAADGPMPQTR.E	Y	99.9	56.7	2773.32	5.9	925.453	3	41.01	58155	8	91	117	Y
1	1	Q5HIC7|EFTU_STAAC	D.FPGDDVPVIAGSALK.A	Y	99.9	56.69	1484.79	-17.7	743.388	2	47.19	63295	20	163	177	N
1	1	Q5HIC7|EFTU_STAAC	K.V(+57.02)DMVDDEELLE(+57.02)LVEMEVR.D	Y	99.9	56.65	2276.06	5.3	759.696	3	77.3	91711	29	138	155	Y
1	1	Q5HIC7|EFTU_STAAC	R.DSD(+57.02)KPFMMPVEDVFSITGR.G	Y	99.9	56	2227.03	0.8	743.351	3	71.11	87616	45	206	224	Y
1	1	Q5HIC7|EFTU_STAAC	K.NP(sub G)DSVAQSYDMIDNAPEEK.E	Y	98.9	55.99	2121.92	6.6	1061.97	2	38.46	52855	18	39	57	N
1	1	Q5HIC7|EFTU_STAAC	R.TTDVTGVVHLPE(+57.02)GTE(+57.02)MVMPGDNVEMTVE(+57.02)LIAPIAIEDGTR.F	Y	99.9	55.98	4407.13	8.5	1102.8	4	59.43	76011	16	335	374	Y
1	1	Q5HIC7|EFTU_STAAC	K.LLDYAQ(sub E)AGDNIGALLR.G	Y	99.9	55.89	1701.9	-8.1	851.953	2	71.43	90443	24	265	280	N
1	1	Q5HIC7|EFTU_STAAC	N.YRPQFYFR.T	Y	99.9	55.87	1175.59	-1.9	392.869	3	32.52	51370	19	327	334	N
1	1	Q5HIC7|EFTU_STAAC	M.EAVDTYIPTPER.D	Y	99.9	55.65	1389.68	6.8	695.851	2	32.52	45935	15	194	205	N
1	1	Q5HIC7|EFTU_STAAC	R.HYAHVDC(+57.02)P(+31.99)GHADYVK.N	Y	99.9	55.5	1799.77	4.2	450.951	4	15.1	30482	1	76	90	Y
1	1	Q5HIC7|EFTU_STAAC	R.N(+57.02)VGVPALVVFLNK.V	Y	99.9	55.45	1425.83	2.5	713.926	2	68.71	80023	74	125	137	Y
1	1	Q5HIC7|EFTU_STAAC	K.VDMVDDEE(+57.02)LLELVEMEVR.D	Y	99.9	55.37	2219.03	6.2	1110.53	2	76.29	87761	70	138	155	Y
1	1	Q5HIC7|EFTU_STAAC	K.LLDYAE(+57.02)AGDNIGALLR.G	Y	99.9	55.28	1759.91	4.7	880.967	2	61.06	78172	9	265	280	Y
1	1	Q5HIC7|EFTU_STAAC	R.TVGSGVVTEIIK(+57.02)	Y	99.9	55.16	1258.71	-2.1	630.363	2	38.3	52717	19	383	394	Y
1	1	Q5HIC7|EFTU_STAAC	K.VGEEVEIIGLH(+57.02)DTSK.T	Y	99.9	55.14	1681.85	0.1	561.625	3	33.95	50479	9	239	253	Y
1	1	Q5HIC7|EFTU_STAAC	R.TTDVTGVVHLPEGTE(+57.02)MVMPGDNVE(+57.02)MTVE(+57.02)LIAPIAIEDGTR.F	Y	99.9	54.92	4407.13	8.5	1102.8	4	59.43	72106	1	335	374	Y
1	1	Q5HIC7|EFTU_STAAC	R.TTDVTGVVHLPE(+57.02)GTEMVMPGDNVEMTVE(+57.02)LIAPIAIEDGTR.F	Y	99.9	54.85	4350.11	9.1	1088.54	4	67.22	81591	8	335	374	Y
1	1	Q5HIC7|EFTU_STAAC	R.K(+57.02)LLDYAEAGDNIGALLR.G	Y	99.9	54.76	1888.01	-17.4	630.331	3	58.22	75028	9	264	280	Y
1	1	Q5HIC7|EFTU_STAAC	K.NMITGAAQMD(+57.02)GGILVVSAADGPMPQTR.E	Y	99.9	54.74	2757.32	14.4	920.129	3	46.67	64355	64	91	117	Y
1	1	Q5HIC7|EFTU_STAAC	R.GITIN(+.98)TSHIEYQ(+.98)TDK.R	Y	99.9	54.72	1720.82	16.6	574.622	3	30.55	45960	6	60	74	Y
1	1	Q5HIC7|EFTU_STAAC	K.VDMVDDEELLELVEM(-48.00)EVR.D	Y	99.9	54.45	2114.01	5	705.68	3	76.52	92885	21	138	155	Y
1	1	Q5HIC7|EFTU_STAAC	K.VP(sub G)EEVEIIGLHDTSK.T	Y	98.9	54.1	1664.86	0.9	555.962	3	39.82	56803	120	239	253	N
1	1	Q5HIC7|EFTU_STAAC	R.NVGVPALVVF.L	Y	99.9	54.03	1013.59	-2.4	507.801	2	69.07	83237	30	125	134	N
1	1	Q5HIC7|EFTU_STAAC	R.HYAH(+57.02)VDC(+57.02)PGHADYVK.N	Y	99.9	53.84	1824.8	0	457.207	4	15.16	29609	1	76	90	Y
1	1	Q5HIC7|EFTU_STAAC	K.T(+57.02)TVTGVEMFR.K	Y	99.9	53.8	1196.59	2.7	599.302	2	35.02	49836	24	254	263	Y
1	1	Q5HIC7|EFTU_STAAC	R.D(+57.02)SDKPFMMPVEDVFSITGR.G	Y	99.9	53.72	2227.03	0.8	743.351	3	71.11	87581	28	206	224	Y
1	1	Q5HIC7|EFTU_STAAC	N.VGVPALVVFLNK.V	Y	99.9	53.51	1254.77	-3.8	628.39	2	65.3	77416	23	126	137	N
1	1	Q5HIC7|EFTU_STAAC	R.TTDVTGVVHLPEGT(+114.04)EMVMPGDNVEMTVELIAPIAIEDGTR.F	Y	99.9	53.31	4350.11	9.1	1088.54	4	67.22	83575	1	335	374	Y
1	1	Q5HIC7|EFTU_STAAC	K.VDM(-48.00)VDDEELLELVEMEVR.D	Y	99.9	53.3	2114.01	5.6	705.681	3	74.67	86995	13	138	155	Y
1	1	Q5HIC7|EFTU_STAAC	K.VDMVDDEELLE(+57.02)LVEMEVR.D	Y	99.9	53.3	2219.03	2.6	555.767	4	76.19	89499	63	138	155	Y
1	1	Q5HIC7|EFTU_STAAC	R.SKEHANIGTIGH(+57.02)VDHGK.T	Y	99.9	53.19	1855.93	-0.7	464.989	4	12	26076	7	9	25	Y
1	1	Q5HIC7|EFTU_STAAC	R.D(+57.02)SDK(+57.02)PFMMPVEDVFSITGR.G	Y	99.9	53.1	2284.05	5.2	762.361	3	56.4	69184	28	206	224	Y
1	1	Q5HIC7|EFTU_STAAC	R.H(+57.02)TPFFSNYRPQFY.F	Y	99.9	53.02	1759.81	1.7	587.612	3	52.08	69261	14	320	332	Y
1	1	Q5HIC7|EFTU_STAAC	R.NVGVPALVVFLNK(+57.02).V	Y	99.9	52.97	1425.83	1.8	713.926	2	65.53	76770	58	125	137	Y
1	1	Q5HIC7|EFTU_STAAC	E.RGITINTSHIEYQTDK.R	Y	99.9	52.96	1874.95	2.4	625.992	3	26.24	42428	17	59	74	N
1	1	Q5HIC7|EFTU_STAAC	R.GITINTSHIEYQ.T	Y	99.9	52.92	1374.68	1.7	688.347	2	33.89	47516	29	60	71	N
1	1	Q5HIC7|EFTU_STAAC	K.I(+43.01)LELME(+57.02)AVDTYIPTPER.D	Y	99.9	52.87	2089.04	6.2	1045.53	2	70.36	87419	18	189	205	Y
1	1	Q5HIC7|EFTU_STAAC	R.SKEHANIGTIGHVD(+57.02)HGK.T	Y	99.9	52.78	1855.93	-0.7	464.989	4	12	25981	1	9	25	Y
1	1	Q5HIC7|EFTU_STAAC	R.TTDVTGVVHLPE(+57.02)GTEMVMPGD(+57.02)NVEMTVE(+57.02)LIAPIAIEDGTR.F	Y	99.9	52.69	4407.13	8.5	1102.8	4	59.43	74585	2	335	374	Y
1	1	Q5HIC7|EFTU_STAAC	R.KLLD(+57.02)YAEAGDNIGALLR.G	Y	99.9	52.64	1888.01	-17.4	630.331	3	58.22	74001	6	264	280	Y
1	1	Q5HIC7|EFTU_STAAC	K.T(+58.01)TLTAAIATVLAK.N	Y	99.9	52.63	1330.77	-1.9	666.391	2	78.24	92419	96	26	38	Y
1	1	Q5HIC7|EFTU_STAAC	R.G(+57.02)ITINTSH(+57.02)IEYQTDKR.H	Y	99.9	52.6	1988.99	3.8	498.257	4	26.02	39573	6	60	75	Y
1	1	Q5HIC7|EFTU_STAAC	R.TTDVTGVVHLPE(+57.02)GTE(+57.02)MVMPGD(+57.02)NVEMTVELIAPIAIEDGTR.F	Y	99.9	52.28	4407.13	8.5	1102.8	4	59.43	71981	1	335	374	Y
1	1	Q5HIC7|EFTU_STAAC	R.DLLL(sub S)EYDFPGDDVPVIAGSALK.A	Y	99.9	52.12	2346.2	-7.6	783.068	3	77.36	90845	18	156	177	N
1	1	Q5HIC7|EFTU_STAAC	K.AEVYVLSK.D	Y	99.9	52.11	907.501	-3.3	454.757	2	24.12	40900	122	307	314	N
1	1	Q5HIC7|EFTU_STAAC	R.TTDVTGVVHLPEGTEM(-48.00).V	Y	99.9	52.08	1636.79	6.4	819.41	2	38.36	51862	8	335	350	Y
1	1	Q5HIC7|EFTU_STAAC	K.E(+57.02)HANIGTIGHVDHGK.T	Y	99.9	52.06	1640.8	1.3	411.208	4	14.43	30849	3	11	25	Y
1	1	Q5HIC7|EFTU_STAAC	R.D(+57.02)SD(+57.02)KPFMMPVEDVFSITGR.G	Y	99.9	51.88	2284.05	5.2	762.361	3	56.4	71384	11	206	224	Y
1	1	Q5HIC7|EFTU_STAAC	R.HTPFFSNYRPQ.F	Y	99.9	51.66	1392.66	-0.2	465.226	3	29.7	46350	5	320	330	N
1	1	Q5HIC7|EFTU_STAAC	K.VDMVDD(+57.02)EELLELVEMEVR.D	Y	99.9	51.45	2219.03	14.4	740.696	3	91.97	101445	25	138	155	Y
1	1	Q5HIC7|EFTU_STAAC	R.DSDK(+57.02)PFMMPVEDVFSITGR.G	Y	99.9	51.16	2227.03	5.9	743.355	3	54.12	72284	41	206	224	Y
1	1	Q5HIC7|EFTU_STAAC	R.HYAHF(sub V)DCPGHADYVK.N	Y	98.8	51.14	1758.76	-9.5	440.692	4	17.36	31663	2	76	90	N
1	1	Q5HIC7|EFTU_STAAC	T.TLTAAIATVLAK.N	Y	99.9	51.05	1171.72	0.4	586.866	2	54.71	70252	28	27	38	N
1	1	Q5HIC7|EFTU_STAAC	K.LLDYAEAGD(+21.98)NIGALLR.G	Y	99.9	50.49	1724.87	3.6	575.966	3	62.29	74991	9	265	280	Y
1	1	Q5HIC7|EFTU_STAAC	A.LEGDAQYEEK.I	Y	99.9	50.39	1180.52	0	591.27	2	12.7	30698	69	179	188	N
1	1	Q5HIC7|EFTU_STAAC	K.LLDYAE(+21.98)AGDNIGALLR.G	Y	99.9	50.38	1724.87	3.6	575.966	3	62.29	78835	14	265	280	Y
1	1	Q5HIC7|EFTU_STAAC	K.VGEEVE(+57.02)IIGLHDTSK.T	Y	99.9	50.27	1681.85	0.1	561.625	3	33.95	49210	1	239	253	Y
1	1	Q5HIC7|EFTU_STAAC	K.A(+57.02)EVYVLSK.D	Y	99.9	50.24	964.523	-4.8	483.266	2	24.37	41114	60	307	314	Y
1	1	Q5HIC7|EFTU_STAAC	F.FSNYRPQ(+.98)FYFR.T	Y	99.9	50.14	1524.71	1.9	509.247	3	39.63	54598	13	324	334	Y
1	1	Q5HIC7|EFTU_STAAC	K.E(+42.01)HAN(+.98)IGTIGHVDHGK.T	Y	99.9	50.03	1626.78	4.1	407.703	4	18.55	32438	10	11	25	Y
1	1	Q5HIC7|EFTU_STAAC	K.V(+57.02)DMVDD(+57.02)EELLELVEMEVR.D	Y	99.9	50.01	2276.06	2.8	1139.04	2	74.87	89557	3	138	155	Y
1	1	Q5HIC7|EFTU_STAAC	R.DSDK(+42.01)PFM(+15.99)MPVEDVFSITGR.G	Y	99.9	49.43	2228.01	5.6	743.682	3	61.32	74603	5	206	224	Y
1	1	Q5HIC7|EFTU_STAAC	K.NMITGQ(sub A)AQMDGGILVVSAADGPMPQTR.E	Y	98.5	49.33	2757.32	10.4	690.346	4	46.77	64746	10	91	117	N
1	1	Q5HIC7|EFTU_STAAC	K.V(+43.01)DMVD(+14.02)DEELLELVEMEVR.D	Y	99.9	48.94	2219.03	6.2	1110.53	2	76.29	89651	2	138	155	Y
1	1	Q5HIC7|EFTU_STAAC	R.TTDVTGVVHLPE(+57.02)GTEMVMPGDNVE(+57.02)MTVE(+57.02)LIAPIAIEDGTR.F	Y	99.9	48.77	4407.13	8.5	1102.8	4	59.43	72012	1	335	374	Y
1	1	Q5HIC7|EFTU_STAAC	R.D(+42.01)SDKPFM(+15.99)MPVEDVFSITGR.G	Y	99.9	48.76	2228.01	5.6	743.682	3	61.32	77888	6	206	224	Y
1	1	Q5HIC7|EFTU_STAAC	K.ILELME(+21.98)AVDTYIPTPER.D	Y	99.9	48.7	2010.99	10	671.346	3	74.93	86313	1	189	205	Y
1	1	Q5HIC7|EFTU_STAAC	R.NVGVPALVVFL.N	Y	99.9	48.68	1126.67	-1.4	564.344	2	86.68	98644	4	125	135	N
1	1	Q5HIC7|EFTU_STAAC	K.L(+42.01)LDF(sub Y)AEAGDNIGALLR.G	Y	98	48.5	1728.9	4.6	865.464	2	73.6	86207	5	265	280	Y
1	1	Q5HIC7|EFTU_STAAC	R.DLLSE(+37.95)YDFPGDDVPVIAGSALK.A	Y	99.9	48.36	2358.09	2	590.532	4	73.41	87763	1	156	177	Y
1	1	Q5HIC7|EFTU_STAAC	R.DSDKPFM(+15.99)MPVE(+57.02)DVFSITGR.G	Y	99.9	48.35	2243.02	2.9	561.765	4	44.36	60459	10	206	224	Y
1	1	Q5HIC7|EFTU_STAAC	R.T(+57.02)VGSGVVTEIIK	Y	99.9	48.15	1258.71	-2.1	630.363	2	38.3	52073	24	383	394	Y
1	1	Q5HIC7|EFTU_STAAC	R.D(+42.01)SDK(+42.01)PFM(+15.99)MPVEDVFSITGR.G	Y	99.9	48.09	2270.02	10.4	757.69	3	59.3	72059	7	206	224	Y
1	1	Q5HIC7|EFTU_STAAC	K.V(+42.01)DM(+15.99)VDDEELLELVEMEVR.D	Y	99.9	48.05	2220.02	10.7	741.021	3	84.07	100981	9	138	155	Y
1	1	Q5HIC7|EFTU_STAAC	K.EH(+57.02)ANIGTIGHVDHGK.T	Y	99.9	48.05	1640.8	1.3	411.208	4	14.43	32219	1	11	25	Y
1	1	Q5HIC7|EFTU_STAAC	R.GITIN(+.98)TSHIEYQ(+.98)TDKR.H	Y	99.9	48.03	1876.92	13.4	626.654	3	27.54	44200	2	60	75	Y
1	1	Q5HIC7|EFTU_STAAC	R.DSDKPFM(+15.99)MPVED(+57.02)VFSITGR.G	Y	99.9	47.99	2243.02	2.9	561.765	4	44.36	58875	12	206	224	Y
1	1	Q5HIC7|EFTU_STAAC	K.V(+57.02)DMVDDE(+57.02)ELLELVEMEVR.D	Y	99.9	47.9	2276.06	2.8	1139.04	2	74.87	89621	1	138	155	Y
1	1	Q5HIC7|EFTU_STAAC	R.GITINTSHIEY.Q	Y	99.9	47.77	1246.62	2.9	624.319	2	36.58	51360	13	60	70	N
1	1	Q5HIC7|EFTU_STAAC	K.I(+57.02)LELME(+57.02)AVDTYIPTPER.D	Y	99.9	47.38	2103.06	2.2	702.027	3	50.35	64471	49	189	205	Y
1	1	Q5HIC7|EFTU_STAAC	K.VD(+14.02)MVDDEE(+43.99)LLELVEMEVR.D	Y	99.9	47.33	2220.02	10.7	741.021	3	84.07	100417	3	138	155	Y
1	1	Q5HIC7|EFTU_STAAC	R.DLLSEYDFPGDDVPVIA.G	Y	99.9	47.18	1863.88	6.7	932.952	2	79.14	93085	46	156	172	N
1	1	Q5HIC7|EFTU_STAAC	R.D(+42.01)SD(+15.99)KPFMMPVEDVFSITGR.G	Y	99.8	47.16	2228.01	5.6	743.682	3	61.32	73982	1	206	224	Y
1	1	Q5HIC7|EFTU_STAAC	K.VGE(+57.02)EVEIIGLHDTSK.T	Y	99.8	46.87	1681.85	0.1	561.625	3	33.95	50600	1	239	253	Y
1	1	Q5HIC7|EFTU_STAAC	R.D(+43.01)(+57.02)SDKPFMMPVEDVFSITGR.G	Y	99.8	46.87	2270.03	5.5	757.69	3	59.3	72807	3	206	224	Y
1	1	Q5HIC7|EFTU_STAAC	R.GITINTSH(+57.02)IEYQTDK.R	Y	99.8	46.85	1775.87	0.4	592.964	3	29.54	45658	6	60	74	Y
1	1	Q5HIC7|EFTU_STAAC	R.TTDVTGVVHLPEGTEMVMPGDNVE(+57.02)MTVE(+57.02)LIAPIAIEDGTR.F	Y	99.8	46.78	4350.11	5	1088.54	4	65.86	80225	1	335	374	Y
1	1	Q5HIC7|EFTU_STAAC	R.SK(+57.02)EHANIGTIGHVDHGK.T	Y	99.8	46.65	1855.93	-0.7	464.989	4	12	27845	1	9	25	Y
1	1	Q5HIC7|EFTU_STAAC	R.D(+43.01)SD(+57.02)KPFMMPVEDVFSITGR.G	Y	99.8	46.6	2270.03	5.5	757.69	3	59.3	75502	11	206	224	Y
1	1	Q5HIC7|EFTU_STAAC	E.RP(sub G)ITINTSHIEYQTDK.R	Y	96.5	46.5	1914.98	0.9	479.753	4	30.03	46543	9	59	74	N
1	1	Q5HIC7|EFTU_STAAC	R.S(+42.01)K(+15.99)EHANIGTIGHVDHGK.T	Y	99.8	46.44	1856.91	6.9	465.239	4	13.53	30728	1	9	25	Y
1	1	Q5HIC7|EFTU_STAAC	K.VDMVDDS(sub E)ELLELVEMEVR.D	Y	96.3	46.04	2120	-13	707.665	3	75.42	87985	1	138	155	N
1	1	Q5HIC7|EFTU_STAAC	K.V(+57.02)GE(+14.02)EVE(+57.02)IIGLHDTSK.T	Y	99.8	45.89	1752.89	9.8	585.309	3	29.96	46270	3	239	253	Y
1	1	Q5HIC7|EFTU_STAAC	R.NVGVPALVVFLN(-17.03)K.V	Y	99.8	45.88	1351.79	1.4	676.901	2	72.01	84727	6	125	137	Y
1	1	Q5HIC7|EFTU_STAAC	I.KVGEEVEIIGLHDTSK.T	Y	99.9	45.87	1752.93	-11	585.309	3	29.96	46826	7	238	253	N
1	1	Q5HIC7|EFTU_STAAC	R.G(+57.02)ITINTSHIE(+57.02)YQTDKR.H	Y	99.8	45.72	1988.99	3.8	498.257	4	26.02	39753	5	60	75	Y
1	1	Q5HIC7|EFTU_STAAC	P.N(sub F)MMPVEDVFSITGR.G	Y	95.6	45.46	1594.75	4.3	798.385	2	30.22	43678	1	211	224	N
1	1	Q5HIC7|EFTU_STAAC	K.VDMVDDE(+57.02)ELLELVEMEVR.D	Y	99.8	45.35	2219.03	6.4	740.69	3	90.47	101291	12	138	155	Y
1	1	Q5HIC7|EFTU_STAAC	R.GITINTSHIE(+57.02)YQTDK.R	Y	99.8	45.18	1775.87	6	888.947	2	29.77	43989	2	60	74	Y
1	1	Q5HIC7|EFTU_STAAC	K.NGDSVAQSYD(+57.02)MIDNAPEEK.E	Y	99.8	45.14	2138.91	4.6	713.979	3	24.92	39337	6	39	57	Y
1	1	Q5HIC7|EFTU_STAAC	K.TTVTGVEM(-48.00)FR.K	Y	99.8	45.03	1091.56	-4.2	364.86	3	20.89	37947	34	254	263	Y
1	1	Q5HIC7|EFTU_STAAC	R.DLLSEY(-18.01)D(+57.02)FPGDDVPVIAGSALK.A	Y	99.8	44.94	2359.16	-3.7	787.39	3	73.67	86069	1	156	177	Y
1	1	Q5HIC7|EFTU_STAAC	R.G(+43.01)ITINTSHIEYQTDKR.H	Y	99.8	44.78	1917.95	7.1	959.991	2	31.84	48236	4	60	75	Y
1	1	Q5HIC7|EFTU_STAAC	K.ILELM(+15.99)EAVDTYIPTPER.D	Y	99.9	44.72	2005.01	7.3	669.348	3	61.58	74349	18	189	205	Y
1	1	Q5HIC7|EFTU_STAAC	K.VDM(+15.99)VDDEELLELVE(+57.02)MEVR.D	Y	99.8	44.53	2235.03	5.1	746.021	3	70.26	83219	34	138	155	Y
1	1	Q5HIC7|EFTU_STAAC	R.TTDVTGVVHLPE(+57.02)GTE(+57.02)MVMPGDNVEMTVELIAPIAIEDGTR.F	Y	99.8	44.51	4350.11	5	1088.54	4	65.86	78709	6	335	374	Y
1	1	Q5HIC7|EFTU_STAAC	R.DSDKPFMMPVE(+57.02)DVFSITGR.G	Y	99.8	44.49	2227.03	2.4	557.766	4	54.84	67738	6	206	224	Y
1	1	Q5HIC7|EFTU_STAAC	R.N(+57.02)VGVPALVVFLN(+.98)K.V	Y	99.8	44.46	1426.82	-1.1	714.416	2	71.53	84608	2	125	137	Y
1	1	Q5HIC7|EFTU_STAAC	R.SKEHAN(+.98)IGTIGHVDHGK.T	Y	99.9	44.02	1799.89	-12.2	450.975	4	17.46	33147	6	9	25	Y
1	1	Q5HIC7|EFTU_STAAC	K.ILELME(+17.03)AVDTYIPTPER.D	Y	99.7	43.9	2006.04	-8.2	1004.02	2	61.45	77219	6	189	205	Y
1	1	Q5HIC7|EFTU_STAAC	T.LTAAIATVLAK.N	Y	99.9	43.85	1070.67	-6.9	536.339	2	38.78	56988	12	28	38	N
1	1	Q5HIC7|EFTU_STAAC	K.LLDYAM(sub E)AGDNIGALLR.G	Y	93.2	43.8	1704.89	4.6	853.455	2	67.47	88213	2	265	280	N
1	1	Q5HIC7|EFTU_STAAC	K.VDMVDD(+57.02)E(+57.02)ELLELVEMEVR.D	Y	99.7	43.22	2276.06	5.3	759.696	3	77.3	92583	4	138	155	Y
1	1	Q5HIC7|EFTU_STAAC	K.VDMVDDE(+57.02)E(+57.02)LLELVEMEVR.D	Y	99.7	43.16	2276.06	1.7	759.694	3	74.87	87587	22	138	155	Y
1	1	Q5HIC7|EFTU_STAAC	R.PQFYFR.T	Y	99.9	43.15	856.423	-1.7	429.218	2	32.36	49231	28	329	334	N
1	1	Q5HIC7|EFTU_STAAC	K.VDMVDD(+57.02)EE(+57.02)LLELVEMEVR.D	Y	99.7	43.06	2276.06	5.3	759.696	3	77.3	90784	5	138	155	Y
1	1	Q5HIC7|EFTU_STAAC	T.AAIATVLAK.N	Y	99.9	42.98	856.538	-7.9	429.273	2	25.47	44336	24	30	38	N
1	1	Q5HIC7|EFTU_STAAC	T.TVTGVEMFR.K	Y	99.9	42.97	1038.52	-5	520.263	2	32.75	48773	22	255	263	N
1	1	Q5HIC7|EFTU_STAAC	R.DSDKPFMMPVED(+57.02)VFSITGR.G	Y	99.7	42.96	2227.03	2.4	557.766	4	54.84	72421	25	206	224	Y
1	1	Q5HIC7|EFTU_STAAC	K.VGE(+43.04)EVEIIGLHDTSK.T	Y	99.7	42.96	1667.87	8.1	834.951	2	51.85	68910	3	239	253	Y
1	1	Q5HIC7|EFTU_STAAC	R.D(+37.95)LLSEYDFPGDDVPVIAGSALK.A	Y	99.7	42.91	2358.09	2	590.532	4	73.41	87825	1	156	177	Y
1	1	Q5HIC7|EFTU_STAAC	V.KNMV(sub I)TGAAQMDGGILVVSAADGPMPQTR.E	Y	92.5	42.88	2814.38	-7.3	939.128	3	34.4	49662	6	90	117	N
1	1	Q5HIC7|EFTU_STAAC	K.I(+43.01)LE(+14.02)LMEAVDTYIPTPER.D	Y	99.7	42.82	2046.03	5.1	683.022	3	79.11	94463	1	189	205	Y
1	1	Q5HIC7|EFTU_STAAC	K.VH(sub G)EEVEIIGLHDTSK.T	Y	92.5	42.81	1704.87	10.5	569.303	3	33.98	49022	13	239	253	N
1	1	Q5HIC7|EFTU_STAAC	R.D(+57.02)SDKPFMMPVE(+57.02)DVFSITGR.G	Y	99.7	42.77	2284.05	3.1	572.022	4	56.01	69322	34	206	224	Y
1	1	Q5HIC7|EFTU_STAAC	R.S(+57.02)KEHAN(+.98)IGTIGHVDHGK.T	Y	99.7	42.73	1856.91	6.9	465.239	4	13.53	31634	4	9	25	Y
1	1	Q5HIC7|EFTU_STAAC	K.I(+57.02)LELMEAVD(+57.02)TYIPTPER.D	Y	99.7	42.67	2103.06	2.9	702.028	3	49.89	62547	14	189	205	Y
1	1	Q5HIC7|EFTU_STAAC	R.DLLQ(sub S)Q(sub E)YDFPGDDVPVIAGSALK.A	Y	92.2	42.67	2360.19	2.2	787.739	3	85.31	96704	10	156	177	N
1	1	Q5HIC7|EFTU_STAAC	R.TVGSGVM(sub V)TEIIK	Y	99.7	42.6	1233.66	12.9	617.847	2	37.78	54768	7	383	394	N
1	1	Q5HIC7|EFTU_STAAC	G.QVLAAPGSITPHTEFK.A	Y	99.8	42.55	1694.9	4.2	848.46	2	32.39	45938	7	291	306	N
1	1	Q5HIC7|EFTU_STAAC	K.LLDYP(sub A)EAGDNIGALLR.G	Y	99.7	42.55	1728.9	4.6	865.464	2	73.6	89023	19	265	280	N
1	1	Q5HIC7|EFTU_STAAC	R.SKE(+57.02)HANIGTIGHVDHGK.T	Y	99.7	42.54	1855.93	-0.7	464.989	4	12	26479	1	9	25	Y
1	1	Q5HIC7|EFTU_STAAC	R.EHILLSR.N	Y	99.8	42.5	866.497	-5.5	434.254	2	19.39	37676	44	118	124	N
1	1	Q5HIC7|EFTU_STAAC	R.DSDKPFMM(-48.00)PVEDVFSITGR.G	Y	99.7	42.41	2122	1.4	531.509	4	54.87	71861	18	206	224	Y
1	1	Q5HIC7|EFTU_STAAC	K.AEVYVLSK(+57.02).D	Y	99.7	42.31	964.523	-4.8	483.266	2	24.37	39358	13	307	314	Y
1	1	Q5HIC7|EFTU_STAAC	K.LLDY(-2.02)AEAGDNIGALLR.G	Y	99.7	42.24	1700.87	-12.5	851.433	2	70.3	85176	3	265	280	Y
1	1	Q5HIC7|EFTU_STAAC	K.VDMVDDE(+43.99)E(+14.02)LLELVEMEVR.D	Y	99.7	42.18	2220.02	10.7	741.021	3	84.07	103707	3	138	155	Y
1	1	Q5HIC7|EFTU_STAAC	R.SKEHAN(+.98)IGTIGH(+57.02)VDHGK.T	Y	99.7	42.15	1856.91	6.9	465.239	4	13.53	30544	4	9	25	Y
1	1	Q5HIC7|EFTU_STAAC	R.DSDKPFMMPVE(+57.02)D(+57.02)VFSITGR.G	Y	99.7	42.11	2284.05	2.1	572.021	4	36.51	52868	45	206	224	Y
1	1	Q5HIC7|EFTU_STAAC	K.N(+.98)GDSVAQSYD(+57.02)MIDNAPEEK.E	Y	99.7	42.08	2139.89	4.4	714.307	3	28.77	43678	5	39	57	Y
1	1	Q5HIC7|EFTU_STAAC	R.D(+43.01)SDK(+57.02)PFMMPVEDVFSITGR.G	Y	99.6	41.95	2270.03	5.5	757.69	3	59.3	74668	1	206	224	Y
1	1	Q5HIC7|EFTU_STAAC	R.S(+57.02)KEHANIGTIGHVDHGK.T	Y	99.6	41.89	1855.93	-0.7	464.989	4	12	28065	6	9	25	Y
1	1	Q5HIC7|EFTU_STAAC	R.G(+57.02)ITIN(+.98)TSHIEYQTDKR.H	Y	99.6	41.76	1932.95	5.1	484.248	4	27.54	44157	5	60	75	Y
1	1	Q5HIC7|EFTU_STAAC	R.DLLSEYDFPGDDVPVI.A	Y	99.8	41.58	1792.84	10.3	897.437	2	82.71	99314	22	156	171	N
1	1	Q5HIC7|EFTU_STAAC	R.DSDKPFMMPVE(+57.02)D(+15.99)VFSITGR.G	Y	99.6	41.5	2243.02	2.9	561.765	4	44.36	59031	1	206	224	Y
1	1	Q5HIC7|EFTU_STAAC	R.TTDVTGVVHLPEGTEMVMPGDN(+.98)VEMTVELIAPIAIEDGTR.F	Y	99.8	41.46	4237.05	4.1	1060.27	4	99.05	115256	1	335	374	Y
1	1	Q5HIC7|EFTU_STAAC	V.GVPALVVFLNK.V	Y	99.8	41.4	1155.7	-17.4	578.848	2	58.94	72575	4	127	137	N
1	1	Q5HIC7|EFTU_STAAC	K.ILELMEP(sub A)VDTYIPTPER.D	Y	99.6	41.35	2015.03	4.8	1008.53	2	94.77	111966	43	189	205	N
1	1	Q5HIC7|EFTU_STAAC	R.TTDVTGVVHLPEGTE(+57.02)MVMPGDNVE(+57.02)MTVELIAPIAIEDGTR.F	Y	99.6	41.29	4350.11	9.1	1088.54	4	67.22	82305	1	335	374	Y
1	1	Q5HIC7|EFTU_STAAC	K.ILELMEQ(sub A)VDTYIPTPER.D	Y	88.2	41.14	2046.03	12.4	683.027	3	70.49	81911	35	189	205	N
1	1	Q5HIC7|EFTU_STAAC	V.GEEVEIN(sub I)GLHDTSK.T	Y	99.6	41.04	1526.72	-4.2	764.365	2	34.89	50806	5	240	253	N
1	1	Q5HIC7|EFTU_STAAC	R.DSDK(+57.02)PFMM(+15.99)PVEDVFSITGR.G	Y	99.6	40.99	2243.02	2.9	561.765	4	44.36	59000	2	206	224	Y
1	1	Q5HIC7|EFTU_STAAC	K.VDM(+15.99)VDDEELLE(+57.02)LVEMEVR.D	Y	99.6	40.9	2235.03	5.1	746.021	3	70.26	82506	22	138	155	Y
1	1	Q5HIC7|EFTU_STAAC	T.GVVHLPEGTEMVMPGDN(+.98)VEMTVELV(sub I)APIAIEDGTR.F	Y	88	40.77	3705.79	-2	927.454	4	106.19	117486	1	340	374	Y
1	1	Q5HIC7|EFTU_STAAC	K.V(+57.02)DMVDDEE(+57.02)LLELVEMEVR.D	Y	99.5	40.57	2276.06	1.7	759.694	3	74.87	90375	1	138	155	Y
1	1	Q5HIC7|EFTU_STAAC	K.VDMVDD(+14.02)EE(+43.99)LLELVEMEVR.D	Y	99.5	40.56	2220.02	10.7	741.021	3	84.07	98808	2	138	155	Y
1	1	Q5HIC7|EFTU_STAAC	K.R(sub V)DMVDDEELLELVEMEVR.D	Y	86.2	40.48	2219.04	0.5	740.689	3	74.67	89567	11	138	155	N
1	1	Q5HIC7|EFTU_STAAC	R.DSDKPFM(-48.00)MPVEDVFSITGR.G	Y	99.5	40.46	2122	1.4	531.509	4	54.87	68172	11	206	224	Y
1	1	Q5HIC7|EFTU_STAAC	K.LLD(+37.03)YAEAGDNIGALLR.G	Y	99.5	40.22	1739.92	16.2	870.982	2	75.97	91346	8	265	280	Y
1	1	Q5HIC7|EFTU_STAAC	R.DSDK(+42.01)PFMM(+15.99)PVEDVFSITGR.G	Y	99.5	39.87	2228.01	5.6	743.682	3	61.32	74788	3	206	224	Y
1	1	Q5HIC7|EFTU_STAAC	R.DSD(+57.02)K(+43.01)PFMMPVEDVFSITGR.G	Y	99.5	39.79	2270.03	5.5	757.69	3	59.3	72313	4	206	224	Y
1	1	Q5HIC7|EFTU_STAAC	R.SKEH(+57.02)ANIGTIGHVDHGK.T	Y	99.4	39.76	1855.93	-0.7	464.989	4	12	30730	1	9	25	Y
1	1	Q5HIC7|EFTU_STAAC	V.GEEVEN(sub I)IGLHDTSK.T	Y	99.4	39.74	1526.72	-4.2	764.365	2	34.89	49225	4	240	253	N
1	1	Q5HIC7|EFTU_STAAC	R.SK(+57.02)EHAN(+.98)IGTIGHVDHGK.T	Y	99.4	39.72	1856.91	6.9	465.239	4	13.53	31102	1	9	25	Y
1	1	Q5HIC7|EFTU_STAAC	V.DMVDDEE(+57.02)LLELVEMEVR.D	Y	99.4	39.61	2119.97	4.2	707.665	3	75.42	87951	2	139	155	Y
1	1	Q5HIC7|EFTU_STAAC	H.N(sub T)EFKAEVYVLSK.D	Y	83.9	39.59	1425.75	-11.3	476.252	3	33.92	52674	10	303	314	N
1	1	Q5HIC7|EFTU_STAAC	H.H(sub D)TSKTTVTGVEMFRKLLDYAEAGDNIGALLR.G	Y	99.4	39.42	3405.77	9.6	1136.28	3	62.36	75516	27	250	280	N
1	1	Q5HIC7|EFTU_STAAC	K.N(+57.02)MITGAAQMD(+57.02)GGILVVSAADGPMPQTR.E	Y	99.4	39.32	2814.35	5.7	939.128	3	34.4	48794	14	91	117	Y
1	1	Q5HIC7|EFTU_STAAC	T.T(+127.06)LTAAIATVLAK.N	Y	99.3	39.17	1298.78	1.7	650.399	2	65.04	81196	7	27	38	Y
1	1	Q5HIC7|EFTU_STAAC	D.LLSEYDFPGDDVPVIAGSALK.A	Y	99.7	38.99	2205.12	-0.2	1103.57	2	64.85	77376	6	157	177	N
1	1	Q5HIC7|EFTU_STAAC	R.D(+57.02)(+57.02)SDKPFMMPVEDVFSITGR.G	Y	99.3	38.99	2284.05	3.1	572.022	4	56.01	67586	11	206	224	Y
1	1	Q5HIC7|EFTU_STAAC	K.L(+43.01)LD(+14.02)YAEAGDNIGALLR.G	Y	99.3	38.96	1759.91	5.9	880.968	2	63.1	79599	1	265	280	Y
1	1	Q5HIC7|EFTU_STAAC	R.D(+57.02)SDKPFMMPVED(+57.02)VFSITGR.G	Y	99.2	38.64	2284.05	3.1	572.022	4	56.01	68547	8	206	224	Y
1	1	Q5HIC7|EFTU_STAAC	K.Q(sub A)LEGDAQYEEK.I	Y	81.7	38.59	1308.58	1.8	655.3	2	16.09	33015	1	178	188	N
1	1	Q5HIC7|EFTU_STAAC	G.ITINTSHIEYQ(+.98)TDKR.H	Y	99.7	38.58	1818.91	-1.3	607.31	3	25.82	42427	2	61	75	Y
1	1	Q5HIC7|EFTU_STAAC	D.K(+362.14)PFMMPVEDVFSITGR.G	Y	99.2	38.51	2215.06	-5.1	739.356	3	75.74	92237	1	209	224	Y
1	1	Q5HIC7|EFTU_STAAC	K.VGEE(+43.04)VEIIGLHDTSK.T	Y	99.2	38.27	1667.87	8.1	834.951	2	51.85	65158	3	239	253	Y
1	1	Q5HIC7|EFTU_STAAC	K.VDMVD(+57.02)D(+57.02)EELLELVEMEVR.D	Y	99.2	38.14	2276.06	1.7	759.694	3	74.87	91527	1	138	155	Y
1	1	Q5HIC7|EFTU_STAAC	F.MW(sub M)PVEDVFSITGR.G	Y	78	38.13	1535.74	-12.4	768.87	2	60.76	73056	1	212	224	N
1	1	Q5HIC7|EFTU_STAAC	K.LLD(+14.02)Y(-18.01)AEAGDNIGALLR.G	Y	99.2	38.05	1698.89	7.1	850.46	2	74.87	87473	1	265	280	Y
1	1	Q5HIC7|EFTU_STAAC	R.DSD(+57.02)K(+57.02)PFMMPVEDVFSITGR.G	Y	99.2	38.02	2284.05	5.8	762.362	3	55.33	70793	7	206	224	Y
1	1	Q5HIC7|EFTU_STAAC	K.VDMG(sub V)DDEELLELVEMEVR.D	Y	99.2	38.01	2119.97	4.2	707.665	3	75.42	90315	1	138	155	N
1	1	Q5HIC7|EFTU_STAAC	R.DLLSEYDFH(sub P)GDDVPVIAGSALK.A	Y	99.1	37.78	2360.15	17.6	787.739	3	85.31	96581	20	156	177	N
1	1	Q5HIC7|EFTU_STAAC	R.DSDKPFMMPR(sub V)EDVFSITGR.G	Y	74.4	37.66	2227.04	-2.7	557.766	4	54.84	68421	8	206	224	N
1	1	Q5HIC7|EFTU_STAAC	K.NMITGAAQMDGGILVVSQ(sub A)ADGPMPQTR.E	Y	71.3	37.39	2757.32	10.4	690.346	4	46.77	64777	2	91	117	N
1	1	Q5HIC7|EFTU_STAAC	K.TTLTAAIATVLAQ(sub K).N	Y	99	37.27	1272.73	-12.8	637.364	2	35.19	51046	5	26	38	N
1	1	Q5HIC7|EFTU_STAAC	R.D(+42.01)SDK(+42.01)PFMM(+15.99)PVEDVFSITGR.G	Y	99	37.25	2270.02	10.4	757.69	3	59.3	72899	2	206	224	Y
1	1	Q5HIC7|EFTU_STAAC	R.DSDKPV(sub F)MMPVEDVFSITGR.G	Y	70.6	37.15	2122.01	-0.1	531.509	4	54.87	69629	3	206	224	N
1	1	Q5HIC7|EFTU_STAAC	R.DSD(+57.02)KPFM(+15.99)MPVEDVFSITGR.G	Y	98.9	37.15	2243.02	10.6	748.69	3	44.3	60073	5	206	224	Y
1	1	Q5HIC7|EFTU_STAAC	K.NMITGAAQMDGGILVVS(+114.04)AADGPMPQTR.E	Y	98.9	37.07	2814.35	3.5	704.596	4	34.4	49625	14	91	117	Y
1	1	Q5HIC7|EFTU_STAAC	R.DSDKPFMM(+15.99)PVE(+57.02)DVFSITGR.G	Y	98.9	36.97	2243.02	2.9	561.765	4	44.36	58968	5	206	224	Y
1	1	Q5HIC7|EFTU_STAAC	R.D(+57.02)SDKPFM(+15.99)MPVEDVFSITGR.G	Y	98.9	36.93	2243.02	2.9	561.765	4	44.36	60488	11	206	224	Y
1	1	Q5HIC7|EFTU_STAAC	K.VP(sub G)EEVEIIN(sub G)LHDTSK.T	Y	70.1	36.92	1721.88	4.5	861.953	2	39.4	52976	13	239	253	N
1	1	Q5HIC7|EFTU_STAAC	K.V(+42.01)DMVDD(+15.99)EELLELVEMEVR.D	Y	98.8	36.63	2220.02	10.7	741.021	3	84.07	98685	2	138	155	Y
1	1	Q5HIC7|EFTU_STAAC	R.TTDVTGVVHLR(sub P)EGTEMVMPGDNVEMTVELIAPIAIEDGTR.F	Y	98.8	36.55	4295.11	4.7	1074.79	4	76.32	93184	5	335	374	N
1	1	Q5HIC7|EFTU_STAAC	R.E(+43.01)HILLSR.N	Y	98.8	36.51	909.503	-9.4	455.755	2	27.41	43065	14	118	124	Y
1	1	Q5HIC7|EFTU_STAAC	K.VDMVD(+14.02)DEE(+43.99)LLELVEMEVR.D	Y	98.8	36.48	2220.02	10.7	741.021	3	84.07	102124	2	138	155	Y
1	1	Q5HIC7|EFTU_STAAC	K.VDMVDDE(+14.02)E(+43.99)LLELVEMEVR.D	Y	98.8	36.3	2220.02	10.7	741.021	3	84.07	101010	1	138	155	Y
1	1	Q5HIC7|EFTU_STAAC	F.W(sub M)MPVEDVFSITGR.G	Y	63.4	36.3	1535.74	-12.4	768.87	2	60.76	76775	5	212	224	N
1	1	Q5HIC7|EFTU_STAAC	R.GQVLAAPGSITPHTE(+57.02)FK.A	Y	98.8	36.29	1808.94	1.9	603.989	3	32.88	46920	1	290	306	Y
1	1	Q5HIC7|EFTU_STAAC	R.DSDK(+42.01)PFMM(+15.99)PVED(+57.02)VFSITGR.G	Y	98.8	36.26	2285.03	3.8	572.268	4	42.47	57203	3	206	224	Y
1	1	Q5HIC7|EFTU_STAAC	R.D(sub G)ITINTSHIEYQTDKR.H	Y	98.8	36.24	1932.95	5.1	484.248	4	27.54	42049	1	60	75	N
1	1	Q5HIC7|EFTU_STAAC	K.V(+57.02)DMVDDEELLELVEME(+57.02)VR.D	Y	98.8	36.24	2276.06	5.3	759.696	3	77.3	89632	6	138	155	Y
1	1	Q5HIC7|EFTU_STAAC	N.VP(sub G)VPALVVFLNK.V	Y	52.8	35.76	1294.8	1.4	648.409	2	78.27	90090	29	126	137	N
1	1	Q5HIC7|EFTU_STAAC	N.I(+57.02)GTIGHVDHGK.T	Y	98.4	35.67	1189.62	3.4	397.549	3	14.36	31288	5	15	25	Y
1	1	Q5HIC7|EFTU_STAAC	K.Y(sub T)TF(sub L)TAAIATVLAK.N	Y	52.5	35.65	1368.77	-10.1	685.383	2	101.54	111640	1	26	38	N
1	1	Q5HIC7|EFTU_STAAC	S.KTTVTGVE(+57.02)MFR.K	Y	98.4	35.63	1324.68	-1.6	442.567	3	17.04	32346	7	253	263	Y
1	1	Q5HIC7|EFTU_STAAC	R.DLLSEYDFPGDD.V	Y	99.4	35.45	1384.57	3.9	693.293	2	63.13	75153	11	156	167	N
1	1	Q5HIC7|EFTU_STAAC	K.ILE(+57.02)LME(+57.02)AVDTYIPTPER.D	Y	98.2	35.2	2103.06	2.2	702.027	3	50.35	63724	7	189	205	Y
1	1	Q5HIC7|EFTU_STAAC	K.V(+42.01)DW(sub M)VDDEELLELVEMEVR.D	Y	50.7	35	2259.06	8.5	754.034	3	83.36	98313	6	138	155	Y
1	1	Q5HIC7|EFTU_STAAC	K.TTLTAAIAT(-18.01)VLAK.N	Y	98.1	34.94	1254.75	2.2	419.26	3	63.81	77192	11	26	38	Y
1	1	Q5HIC7|EFTU_STAAC	K.VDMVDD(+43.99)E(+14.02)ELLELVEMEVR.D	Y	98.1	34.86	2220.02	10.7	741.021	3	84.07	100610	2	138	155	Y
1	1	Q5HIC7|EFTU_STAAC	R.DSDKPFMM(+15.99)PVED(+57.02)VFSITGR.G	Y	98.1	34.84	2243.02	2.2	561.764	4	45.43	58719	5	206	224	Y
1	1	Q5HIC7|EFTU_STAAC	R.TVGSGVVTEIIQ(sub K)	Y	98.1	34.72	1201.66	-17.7	601.824	2	36.97	52063	7	383	394	N
1	1	Q5HIC7|EFTU_STAAC	F.Q(sub M)V(sub M)PVEDVFSITGR.G	Y	49.9	34.71	1445.75	-1.3	723.882	2	39.04	68281	1	212	224	N
1	1	Q5HIC7|EFTU_STAAC	R.TVGSGM(sub V)VTEIIK	Y	98	34.65	1233.66	12.9	617.847	2	37.78	53119	2	383	394	N
1	1	Q5HIC7|EFTU_STAAC	R.D(+53.92)LLSEYDFPGDDVPVIAGSALK.A	Y	98	34.46	2374.07	0.9	594.524	4	73.41	86027	1	156	177	Y
1	1	Q5HIC7|EFTU_STAAC	D.NVEQ(sub M)T(+79.97)VELIAPIAIEDGTR.F	Y	48.7	34.31	2147.05	2.7	1074.54	2	85.87	101928	5	356	374	Y
1	1	Q5HIC7|EFTU_STAAC	K.VDMVDDEEA(sub L)LELVEMEVR.D	Y	48.6	34.27	2119.97	6.3	707.667	3	75.12	87740	1	138	155	N
1	1	Q5HIC7|EFTU_STAAC	R.D(+57.02)SDKPFMM(+15.99)PVEDVFSITGR.G	Y	97.9	34.25	2243.02	2.2	561.764	4	45.43	60955	6	206	224	Y
1	1	Q5HIC7|EFTU_STAAC	K.VD(+14.02)MVD(+43.99)DEELLELVEMEVR.D	Y	97.9	34.22	2220.02	10.7	741.021	3	84.07	97198	1	138	155	Y
1	1	Q5HIC7|EFTU_STAAC	R.GQVLAAPGSITPHTEF.K	Y	99.1	34.14	1623.83	-8.6	812.913	2	41.86	55487	3	290	305	N
1	1	Q5HIC7|EFTU_STAAC	K.TTVTGVEMV(sub F)R.K	Y	97.9	34.11	1091.56	-7.2	364.86	3	20.89	38815	2	254	263	N
1	1	Q5HIC7|EFTU_STAAC	R.DLLSE(+57.02)YDFPGDDVPVIAGSALK.A	Y	97.9	34.05	2377.17	6	1189.6	2	75.35	89154	2	156	177	Y
1	1	Q5HIC7|EFTU_STAAC	K.VDMVDDEELLELVE(+57.02)MEVR.D	Y	97.9	33.98	2219.03	2.6	555.767	4	76.19	89065	1	138	155	Y
1	1	Q5HIC7|EFTU_STAAC	K.VDMVDDE(+57.02)ELLE(+57.02)LVEMEVR.D	Y	97.8	33.73	2276.06	5.3	759.696	3	77.3	91369	1	138	155	Y
1	1	Q5HIC7|EFTU_STAAC	F.FSNYRPQFY(+15.99)FR.T	Y	97.6	33.53	1539.73	15.2	514.257	3	38.46	53015	1	324	334	Y
1	1	Q5HIC7|EFTU_STAAC	R.KLS(sub L)DYAEAGDNIGALLR.G	Y	97.6	33.5	1804.93	-19.3	602.64	3	57.99	73324	3	264	280	N
1	1	Q5HIC7|EFTU_STAAC	R.HYAHVDCPGHE(sub A)DYVK.N	Y	37.1	33.48	1768.76	2.8	443.199	4	18.07	31787	1	76	90	N
1	1	Q5HIC7|EFTU_STAAC	K.VDMVDDEE(+57.02)LLELVEM(+15.99)EVR.D	Y	97.5	33.3	2235.03	5	746.02	3	72.24	85105	26	138	155	Y
1	1	Q5HIC7|EFTU_STAAC	L.PEGTEMVMPGDT(sub N)VEMTVEM(sub L)IAPIAIEDGTR.F	Y	30.3	33.14	3218.49	14.6	1073.85	3	75.03	90517	1	345	374	N
1	1	Q5HIC7|EFTU_STAAC	K.AEVYVLSQ(sub K).D	Y	97.4	33.08	907.465	-3	454.738	2	22.4	38575	1	307	314	N
1	1	Q5HIC7|EFTU_STAAC	R.DSDK(+57.02)PFM(+15.99)MPVEDVFSITGR.G	Y	97.2	33	2243.02	10.6	748.69	3	44.3	60165	1	206	224	Y
1	1	Q5HIC7|EFTU_STAAC	K.V(+57.02)DMVDDEELLELVE(+57.02)MEVR.D	Y	97.1	32.89	2276.06	5.3	759.696	3	77.3	89665	9	138	155	Y
1	1	Q5HIC7|EFTU_STAAC	R.DQ(sub S)DKPFM(+15.99)MPVEDVFSITGR.G	Y	29.8	32.89	2227.03	5.9	743.355	3	54.12	73054	4	206	224	Y
1	1	Q5HIC7|EFTU_STAAC	R.N(sub G)QVLAAPGSITPHTEFK.A	Y	29.8	32.82	1808.94	1.9	603.989	3	32.88	48162	1	290	306	N
1	1	Q5HIC7|EFTU_STAAC	K.L(+41.03)LDYAEAGDNIGALLR.G	Y	97.1	32.82	1743.92	8.7	872.973	2	74.87	86388	9	265	280	Y
1	1	Q5HIC7|EFTU_STAAC	K.NMIT(+114.04)GAAQMDGGILVVSAADGPMPQTR.E	Y	97.1	32.81	2814.35	5.7	939.128	3	34.4	50746	5	91	117	Y
1	1	Q5HIC7|EFTU_STAAC	K.ILELMEAVD(+57.02)TYIPTPER.D	Y	97.1	32.78	2046.03	5.1	683.022	3	79.11	94092	66	189	205	Y
1	1	Q5HIC7|EFTU_STAAC	K.TTLTAAIATVLQ(sub A)K.N	Y	29.7	32.76	1329.79	-0.2	665.9	2	65.04	77382	1	26	38	N
1	1	Q5HIC7|EFTU_STAAC	K.I(+43.01)LELME(+14.02)AVDTYIPTPER.D	Y	97	32.62	2046.03	5.1	683.022	3	79.11	98463	4	189	205	Y
1	1	Q5HIC7|EFTU_STAAC	E.MTVH(sub E)LIAPIAIEDGTR.F	Y	29.5	32.61	1735.93	-11.6	868.962	2	64.95	78173	1	359	374	N
1	1	Q5HIC7|EFTU_STAAC	R.TTDVTGVVHLPEGTEMVMR(sub P)GDNVEMTVELIAPIAIEDGTR.F	Y	96.9	32.43	4295.11	4.7	1074.79	4	76.32	92225	1	335	374	N
1	1	Q5HIC7|EFTU_STAAC	E.N(sub R)DSDKPFMMPVEDVFSITGR.G	Y	26.9	32.37	2284.05	5.8	762.362	3	55.33	71570	2	205	224	N
1	1	Q5HIC7|EFTU_STAAC	F.FSNY(+15.99)RPQFYFR.T	Y	96.9	32.36	1539.73	15.2	514.257	3	38.46	55215	1	324	334	Y
1	1	Q5HIC7|EFTU_STAAC	F.MMPR(sub V)EDVFSITGR.G	Y	26.8	32.35	1537.74	1.6	513.587	3	43.16	57977	32	212	224	N
1	1	Q5HIC7|EFTU_STAAC	F.FSNYRPQFY.F	Y	25.1	32.08	1220.56	9	611.293	2	35.41	49715	8	324	332	N
1	1	Q5HIC7|EFTU_STAAC	F.FSNYRP(+15.99)QFYFR.T	Y	96.5	32.04	1539.73	15.2	514.257	3	38.46	55189	1	324	334	Y
1	1	Q5HIC7|EFTU_STAAC	D.HGD(sub K)T(+79.97)TLTAAIATVLAK.N	Y	24.7	32.03	1661.84	13.6	831.938	2	64.59	79195	1	23	38	Y
1	1	Q5HIC7|EFTU_STAAC	R.DR(sub S)DR(sub K)PFMMPVEDVFSITGR.G	Y	24.7	32.02	2267.08	-6.6	756.697	3	57.57	70514	6	206	224	N
1	1	Q5HIC7|EFTU_STAAC	V.EDVFSITGR.G	Y	98.5	31.99	1022.5	15.3	512.267	2	42.18	57325	2	216	224	N
1	1	Q5HIC7|EFTU_STAAC	K.E(+43.01)HANIGTIGHVDHGK.T	Y	96.3	31.69	1626.79	-2.8	407.703	4	18.55	35534	3	11	25	Y
1	1	Q5HIC7|EFTU_STAAC	K.H(sub V)GEEVEIIGLHDTSK.T	Y	8.8	31.55	1662.82	11.6	555.288	3	39.79	56089	3	239	253	N
1	1	Q5HIC7|EFTU_STAAC	K.VD(+43.99)MVDDEE(+14.02)LLELVEMEVR.D	Y	96.2	31.4	2220.02	10.7	741.021	3	84.07	101100	1	138	155	Y
1	1	Q5HIC7|EFTU_STAAC	M.P(+42.01)VED(+14.02)VFSITGR.G	Y	96.1	31.23	1274.65	-0.3	638.332	2	47.19	61518	1	214	224	Y
1	1	Q5HIC7|EFTU_STAAC	R.TVGSGVVTE(+57.02)IIK	Y	96.1	31.19	1258.71	-2.1	630.363	2	38.3	52435	5	383	394	Y
1	1	Q5HIC7|EFTU_STAAC	K.VDMVD(+14.02)D(+43.99)EELLELVEMEVR.D	Y	96.1	31.16	2220.02	10.7	741.021	3	84.07	99273	1	138	155	Y
1	1	Q5HIC7|EFTU_STAAC	D.F(+226.08)PGDDVPVIAGSALK.A	Y	96.1	31.15	1710.87	-14.1	856.428	2	73.12	87071	3	163	177	Y
1	1	Q5HIC7|EFTU_STAAC	R.NVGVPALVVFLN.K	Y	98.1	31.14	1240.72	-4	621.364	2	79.34	94680	7	125	136	N
1	1	Q5HIC7|EFTU_STAAC	K.TTLTE(sub A)AIATVLAK.N	Y	1.5	30.96	1330.77	-1.9	666.391	2	78.24	90095	1	26	38	N
1	1	Q5HIC7|EFTU_STAAC	F.FSN(+.98)YRPQFYFR.T	Y	98	30.86	1524.71	1.9	509.247	3	39.63	57511	6	324	334	Y
1	1	Q5HIC7|EFTU_STAAC	I.TINTSHIEYQTDKR.H	Y	97.9	30.72	1704.84	2.2	569.29	3	26.47	44540	11	62	75	N
1	1	Q5HIC7|EFTU_STAAC	R.DLLSEYD(-18.01)FPGDDVPVIAGSALK.A	Y	95	30.54	2302.14	7.8	768.392	3	71.56	84175	1	156	177	Y
1	1	Q5HIC7|EFTU_STAAC	K.VDMVD(+43.99)DEE(+14.02)LLELVEMEVR.D	Y	94.9	30.45	2220.02	10.7	741.021	3	84.07	95862	3	138	155	Y
1	1	Q5HIC7|EFTU_STAAC	K.ILELM(-48.00)EAVDTYIPTPER.D	Y	94.9	30.39	1941.01	0.5	648.011	3	48.27	65859	7	189	205	Y
1	1	Q5HIC7|EFTU_STAAC	R.D(+42.01)(+57.02)SDKPFM(+15.99)MPVEDVFSITGR.G	Y	94.8	30.19	2285.03	3.8	572.268	4	42.47	56954	2	206	224	Y
1	1	Q5HIC7|EFTU_STAAC	T.SKTTVTGVEM(-48.00)FRKLLDYAEAGDNIGALLR.G	Y	94.7	30.07	3119.66	3.4	1040.9	3	62.45	78088	4	252	280	Y
1	1	Q5HIC7|EFTU_STAAC	V.EW(sub L)IAPIAIEDGTR.F	Y	94.1	29.79	1469.75	-11.9	735.874	2	57.7	71101	3	362	374	N
1	1	Q5HIC7|EFTU_STAAC	R.DLR(sub L)SEYDFPGDDVPVIAGSALK.A	Y	1.5	29.71	2363.16	1.2	788.73	3	81.86	94847	1	156	177	N
1	1	Q5HIC7|EFTU_STAAC	K.VGEEH(sub V)EIIGLHDTSK.T	Y	1.4	29.66	1662.82	11.6	555.288	3	39.79	55532	1	239	253	N
1	1	Q5HIC7|EFTU_STAAC	K.V(+57.02)DMVD(+57.02)DEELLELVEMEVR.D	Y	93.9	29.65	2276.06	5.3	759.696	3	77.3	91309	5	138	155	Y
1	1	Q5HIC7|EFTU_STAAC	K.ILE(+17.03)LMEAVDTYIPTPER.D	Y	93.9	29.64	2006.04	-3.9	669.684	3	63.17	74350	2	189	205	Y
1	1	Q5HIC7|EFTU_STAAC	R.GQ(+.98)VLAAPGSITPH(+57.02)TEFK.A	Y	93.9	29.64	1809.93	-1.3	604.315	3	33.98	48374	1	290	306	Y
1	1	Q5HIC7|EFTU_STAAC	E.MN(sub T)VELIAPIAIEDGTR.F	Y	93.9	29.6	1740.91	5.2	871.466	2	71.53	82236	13	359	374	N
1	1	Q5HIC7|EFTU_STAAC	E.M(+31.99)TVELIAPIAIEDGTR.F	Y	93.6	29.37	1759.9	10.3	880.968	2	63.1	79881	6	359	374	Y
1	1	Q5HIC7|EFTU_STAAC	R.DSDKP(+15.99)FMMPVE(+57.02)DVFSITGR.G	Y	93.5	29.21	2243.02	2.2	561.764	4	45.43	61447	1	206	224	Y
1	1	Q5HIC7|EFTU_STAAC	R.T(-2.02)VGSGVVTEIIK	Y	93.4	29.15	1199.68	-3.9	600.843	2	37.78	54764	1	383	394	Y
1	1	Q5HIC7|EFTU_STAAC	K.VQ(sub G)EEVEIIGLHDTSK.T	Y	1.4	29.12	1695.87	9.2	566.302	3	39.85	54512	2	239	253	N
1	1	Q5HIC7|EFTU_STAAC	A.AIATVLAK.N	Y	97.1	29.06	785.501	-4.4	393.756	2	21.95	37145	6	31	38	N
1	1	Q5HIC7|EFTU_STAAC	K.VDMVDD(+57.02)EELLELVEM(+15.99)EVR.D	Y	93	28.95	2235.03	5	746.02	3	72.24	88487	5	138	155	Y
1	1	Q5HIC7|EFTU_STAAC	H.DTSKTTVTGVEMFRKLLH(sub D)YAEAGDNIGALLR.G	Y	92.3	28.63	3405.77	9.6	1136.28	3	62.36	77407	5	250	280	N
1	1	Q5HIC7|EFTU_STAAC	R.D(+42.01)E(sub S)DKPFM(+15.99)MPVEDVFSITGR.G	Y	1.4	28.49	2270.02	10.4	757.69	3	59.3	71693	3	206	224	Y
1	1	Q5HIC7|EFTU_STAAC	K.I(+41.03)LELMEAVDTYIPTPER.D	Y	91.8	28.47	2030.04	8.6	677.693	3	86.68	102058	3	189	205	Y
1	1	Q5HIC7|EFTU_STAAC	G.EEVEIIGLHDTSK.T	Y	96.3	28.37	1468.74	0	490.588	3	30.38	45240	4	241	253	N
1	1	Q5HIC7|EFTU_STAAC	K.VDMVDD(+43.99)EELLE(+14.02)LVEMEVR.D	Y	91.6	28.31	2220.02	10.7	741.021	3	84.07	100634	2	138	155	Y
1	1	Q5HIC7|EFTU_STAAC	F.MM(-48.00)PVEDVFSITGR.G	Y	91.5	28.3	1432.7	-1.3	478.574	3	41.14	59214	17	212	224	Y
1	1	Q5HIC7|EFTU_STAAC	K.TTVTGVEMFA(sub R)K.L	Y	1.4	28.15	1182.6	-15	592.296	2	28.06	46558	5	254	264	N
1	1	Q5HIC7|EFTU_STAAC	K.V(+43.01)DMVDDEELLELVE(+57.02)MEVR.D	Y	91.3	28.07	2262.04	4.7	1132.03	2	90.11	106392	3	138	155	Y
1	1	Q5HIC7|EFTU_STAAC	K.L(sub V)DL(sub M)VDDEELLELVEMEVR.D	Y	1.3	27.98	2158.07	18.6	720.378	3	92.3	102929	1	138	155	N
1	1	Q5HIC7|EFTU_STAAC	K.Q(sub A)EVYVLSK.D	Y	1.3	27.89	964.523	-4.8	483.266	2	24.37	44315	1	307	314	N
1	1	Q5HIC7|EFTU_STAAC	K.TTVTGVE(+57.02)MFR.K	Y	91	27.86	1196.59	0.3	599.3	2	20.89	34668	46	254	263	Y
1	1	Q5HIC7|EFTU_STAAC	R.G(+57.02)ITINTSHIEYQTD(+57.02)KR.H	Y	90.9	27.81	1988.99	3.8	498.257	4	26.02	43135	1	60	75	Y
1	1	Q5HIC7|EFTU_STAAC	R.DLLSEYDFPGDDVPVIAGS.A	Y	95.8	27.81	2007.93	9.3	1004.98	2	75.58	90083	17	156	174	N
1	1	Q5HIC7|EFTU_STAAC	K.ILE(+21.98)LMEAVDTYIPTPER.D	Y	90.9	27.81	2010.99	10	671.346	3	74.93	86280	1	189	205	Y
1	1	Q5HIC7|EFTU_STAAC	K.VDMVDDE(+57.02)ELLELVEM(+15.99)EVR.D	Y	90.7	27.54	2235.03	5	746.02	3	72.24	83713	2	138	155	Y
1	1	Q5HIC7|EFTU_STAAC	R.D(+42.01)SD(+57.02)KPFM(+15.99)MPVEDVFSITGR.G	Y	90.6	27.53	2285.03	3.8	572.268	4	42.47	59560	1	206	224	Y
1	1	Q5HIC7|EFTU_STAAC	R.DW(sub S)DKPFM(+15.99)MPVEDVFSITGR.G	Y	1.3	27.36	2285.05	-2.8	572.268	4	42.47	57050	2	206	224	Y
1	1	Q5HIC7|EFTU_STAAC	D.K(+42.01)PFMMPVE(+14.02)DVFSITGR.G	Y	90.2	27.31	1908.95	14.4	637.332	3	47.39	61052	1	209	224	Y
1	1	Q5HIC7|EFTU_STAAC	L.ELMEQ(sub A)VDTYIPTPER.D	Y	1.3	27.14	1819.87	1.2	607.63	3	34.34	49615	4	191	205	N
1	1	Q5HIC7|EFTU_STAAC	K.T(-2.02)TVTGVEMFR.K	Y	89.8	27.04	1137.55	7.2	569.786	2	40.95	59130	1	254	263	Y
1	1	Q5HIC7|EFTU_STAAC	L.I(+316.20)APIAIEDGTR.F	Y	89.7	27.02	1470.83	6.9	736.429	2	59.49	74605	16	364	374	Y
1	1	Q5HIC7|EFTU_STAAC	K.I(+42.01)LE(+14.02)LMEAVDTYIPTPER.D	Y	88.3	26.66	2045.04	-18	682.675	3	57.7	81412	39	189	205	Y
1	1	Q5HIC7|EFTU_STAAC	V.DMVDDE(+57.02)ELLELVEMEVR.D	Y	88.1	26.59	2119.97	4.2	707.665	3	75.42	87338	1	139	155	Y
1	1	Q5HIC7|EFTU_STAAC	P.GDNVEQ(sub M)TVELIAPIAIEDGTR.F	Y	1.2	26.2	2239.13	10	747.393	3	58.68	74945	7	354	374	N
1	1	Q5HIC7|EFTU_STAAC	K.VDMVDDEELLS(sub E)LVEMEVR.D	Y	1.2	26.2	2120	-10.8	707.667	3	75.12	86495	1	138	155	N
1	1	Q5HIC7|EFTU_STAAC	M.VMPGDNVEMTVE(+57.02)LIAPIAIEDGTR.F	Y	87.9	25.99	2626.3	-12.3	876.429	3	66.86	80000	1	351	374	Y
1	1	Q5HIC7|EFTU_STAAC	K.L(+42.01)LDYM(sub A)EAGDNIGALLR.G	Y	1.2	25.73	1804.9	-3.2	602.64	3	57.99	71772	1	265	280	Y
1	1	Q5HIC7|EFTU_STAAC	R.P(+57.02)QFYFR.T	Y	87.1	25.71	913.445	-3.2	457.728	2	32.85	47621	17	329	334	Y
1	1	Q5HIC7|EFTU_STAAC	K.N(+57.02)MITGAAQMD(+57.02)GGILVVSAADGPM(+15.99)PQTR.E	Y	87.1	25.67	2830.34	3.5	708.595	4	30.45	44943	7	91	117	Y
1	1	Q5HIC7|EFTU_STAAC	R.TTDVTGVVHLPE(+57.02)GTEMVMPGDNVE(+57.02)MTVELIAPIAIEDGTR.F	Y	87	25.6	4350.11	5	1088.54	4	65.86	79018	1	335	374	Y
1	1	Q5HIC7|EFTU_STAAC	K.V(+42.01)GE(+14.02)EVEIIGLHDTSK.T	Y	86.9	25.57	1680.86	1.1	561.293	3	39.92	54944	1	239	253	Y
1	1	Q5HIC7|EFTU_STAAC	M.MPT(sub V)EDVFSITGR.G	Y	1.2	25.52	1351.64	12.3	676.838	2	49.86	64063	2	213	224	N
1	1	Q5HIC7|EFTU_STAAC	R.DSD(+57.02)KPFMM(+15.99)PVEDVFSITGR.G	Y	86.8	25.51	2243.02	10.6	748.69	3	44.3	57654	2	206	224	Y
1	1	Q5HIC7|EFTU_STAAC	R.DSD(+57.02)KPFMMPVE(+57.02)DVFSITGR.G	Y	86.8	25.47	2284.05	2.1	572.021	4	36.51	54790	1	206	224	Y
1	1	Q5HIC7|EFTU_STAAC	R.DSDK(+97.02)PFMMPVEDVFSITGR.G	Y	86.7	25.45	2267.02	19.3	756.697	3	57.57	74608	2	206	224	Y
1	1	Q5HIC7|EFTU_STAAC	R.TVGS(-2.02)GVVTEIIK	Y	86.6	25.38	1199.68	-3.9	600.843	2	37.78	56067	1	383	394	Y
1	1	Q5HIC7|EFTU_STAAC	E.R(+.98)DSDKPFMMPVEDVFSITGR.G	Y	85.6	25.14	2327.09	-12.1	582.773	4	41.4	56063	1	205	224	Y
1	1	Q5HIC7|EFTU_STAAC	K.VDMVDD(+43.99)EE(+14.02)LLELVEMEVR.D	Y	85.5	25.06	2220.02	10.7	741.021	3	84.07	96545	1	138	155	Y
1	1	Q5HIC7|EFTU_STAAC	D.KG(sub P)FMM(+15.99)PVEDVFSITGR.G	Y	1.2	25.05	1828.89	6.2	610.639	3	43.42	57030	2	209	224	Y
1	1	Q5HIC7|EFTU_STAAC	K.V(+43.01)DMVDDEELLELVEME(+57.02)VR.D	Y	85.4	25.02	2262.04	4.7	1132.03	2	90.11	106020	3	138	155	Y
1	1	Q5HIC7|EFTU_STAAC	M.P(+42.01)GDNL(sub V)EMTVELIAPIAIEDGTR.F	Y	1.2	24.96	2395.19	-11.8	799.396	3	58.61	70953	2	353	374	Y
1	1	Q5HIC7|EFTU_STAAC	R.TVGSGVVTEIIK(+31.99)	Y	85.2	24.79	1233.68	-1.5	617.847	2	37.78	53336	3	383	394	Y
1	1	Q5HIC7|EFTU_STAAC	K.LH(sub L)DYAEAGDNIGALLR.G	Y	85	24.39	1726.86	-13.5	864.428	2	75.22	91656	1	265	280	N
1	1	Q5HIC7|EFTU_STAAC	K.VDM(+15.99)VDDN(sub E)ELLELVEMEVR.D	Y	1.1	24.34	2163.01	12.1	722.019	3	92.3	110492	1	138	155	Y
1	1	Q5HIC7|EFTU_STAAC	L.E(+57.02)LMEAVDTYIPTPER.D	Y	84.9	24.29	1819.87	1.2	607.63	3	34.34	52624	6	191	205	Y
1	1	Q5HIC7|EFTU_STAAC	G.DS(sub D)C(sub V)PVIAGSALK.A	Y	1.1	24.21	1159.59	0.9	580.803	2	75.38	91112	1	166	177	N
1	1	Q5HIC7|EFTU_STAAC	K.VDMVDDEE(+14.02)LLE(+43.99)LVEMEVR.D	Y	84.4	24.1	2220.02	10.7	741.021	3	84.07	102624	1	138	155	Y
1	1	Q5HIC7|EFTU_STAAC	N.IN(sub G)TIGHVDHGK.T	Y	1.1	24.04	1189.62	3.4	397.549	3	14.36	31533	1	15	25	N
1	1	Q5HIC7|EFTU_STAAC	K.V(+57.02)GE(+14.02)EVEIIGLHDTSK.T	Y	83.5	23.9	1695.87	9.2	566.302	3	39.85	57890	3	239	253	Y
1	1	Q5HIC7|EFTU_STAAC	D.H(sub E)EM(sub L)LELVEMEVR.D	Y	1.1	23.71	1513.73	10.6	757.879	2	76.23	89881	1	144	155	N
1	1	Q5HIC7|EFTU_STAAC	K.I(+42.01)LELMEAVD(+14.02)TYIPTPER.D	Y	83.3	23.71	2045.04	-18	682.675	3	57.7	77601	32	189	205	Y
1	1	Q5HIC7|EFTU_STAAC	K.VDMVD(+14.02)DEELLE(+43.99)LVEMEVR.D	Y	83.3	23.68	2220.02	10.7	741.021	3	84.07	95587	2	138	155	Y
1	1	Q5HIC7|EFTU_STAAC	G.HVDHGKTTC(sub L)TAAIATVLQ(sub A)K.N	Y	1.1	23.66	1993.04	-6.9	665.35	3	63.26	78313	2	20	38	N
1	1	Q5HIC7|EFTU_STAAC	K.V(+42.01)DM(+15.99)VDDEELLELVEMEVR.D	Y	1.1	23.61	2220.02	10.7	741.021	3	84.07	95706	2	138	155	Y
1	1	Q5HIC7|EFTU_STAAC	T.E(+42.01)FM(sub K)AEVYVLSK.D	Y	1.1	23.42	1356.66	-17.5	453.221	3	23.54	40773	1	304	314	Y
1	1	Q5HIC7|EFTU_STAAC	D.LLS(+79.97)EYDFPGDD(+14.02)VPVIAGSALK.A	Y	83	23.4	2299.1	5.2	1150.56	2	76.29	88660	1	157	177	Y
1	1	Q5HIC7|EFTU_STAAC	K.VDM(+15.99)VDDEN(sub E)LLELVEMEVR.D	Y	1.1	23.36	2163.01	12.1	722.019	3	92.3	109656	2	138	155	Y
1	1	Q5HIC7|EFTU_STAAC	K.V(+210.99)GEEVEIIGLHDTSK.T	Y	82.9	23.36	1835.82	13	612.954	3	36.68	49873	3	239	253	Y
1	1	Q5HIC7|EFTU_STAAC	K.ILELM(+15.99)ER(sub A)VDTYIPTPER.D	Y	1.1	23.28	2090.07	-10.4	697.691	3	70.3	83399	1	189	205	Y
1	1	Q5HIC7|EFTU_STAAC	E.RDSDE(sub K)PFMMPVEDVFSITGR.G	Y	1.1	23.23	2327.06	3.5	582.773	4	41.4	58352	6	205	224	N
1	1	Q5HIC7|EFTU_STAAC	K.NMITGAAQMD(+57.02)GGILVVSAADGPM(+15.99)PQTR.E	Y	82.6	23.06	2773.32	6.8	925.453	3	42.64	56916	3	91	117	Y
1	1	Q5HIC7|EFTU_STAAC	R.TVGSGVVT(-18.01)E(+57.02)IIK	Y	82.1	22.83	1240.7	-3.6	621.356	2	37.81	54795	7	383	394	Y
1	1	Q5HIC7|EFTU_STAAC	R.D(+15.99)SDKPFMMPVED(+57.02)VFSITGR.G	Y	81.7	22.73	2243.02	2.9	561.765	4	44.36	60427	1	206	224	Y
1	1	Q5HIC7|EFTU_STAAC	S.KTTVTGVEMFR.K	Y	86.9	22.67	1267.66	9.9	423.565	3	27.83	43654	1	253	263	N
1	1	Q5HIC7|EFTU_STAAC	D.LLSEY(+79.97)DFPGDD(+14.02)VPVIAGSALK.A	Y	81.2	22.58	2299.1	5.2	1150.56	2	76.29	89466	1	157	177	Y
1	1	Q5HIC7|EFTU_STAAC	K.LLDYAES(sub A)GDNV(sub I)GALLR.G	Y	1	22.56	1704.87	15.5	853.455	2	67.47	92213	1	265	280	N
1	1	Q5HIC7|EFTU_STAAC	G.E(+42.01)(+14.02)EVEIIGLHDTSK.T	Y	81	22.53	1524.77	-4.7	509.261	3	31.1	49610	2	241	253	Y
1	1	Q5HIC7|EFTU_STAAC	M.P(+42.01)GD(+14.02)NVEMTVELIAPIAIEDGTR.F	Y	80.4	22.39	2395.19	-11.8	799.396	3	58.61	71358	1	353	374	Y
1	1	Q5HIC7|EFTU_STAAC	K.LLD(+15.99)YAEAGDNIGALLR.G	Y	80.3	22.37	1718.88	2	860.451	2	62.48	77364	1	265	280	Y
1	1	Q5HIC7|EFTU_STAAC	I.T(+71.04)PHTEFKAEVYVLSK.D	Y	80.2	22.36	1818.95	-11.4	455.74	4	25.79	44340	1	300	314	Y
1	1	Q5HIC7|EFTU_STAAC	M.P(+42.01)GDNVE(+14.02)MTVELIAPIAIEDGTR.F	Y	79.7	22.24	2395.19	-11.8	799.396	3	58.61	71537	14	353	374	Y
1	1	Q5HIC7|EFTU_STAAC	F.M(+57.02)MPVEDVFSITGR.G	Y	79.1	21.99	1537.73	8.9	513.587	3	43.16	60238	3	212	224	Y
1	1	Q5HIC7|EFTU_STAAC	R.D(+42.01)SDKPFM(+15.99)MPVED(+57.02)VFSITGR.G	Y	79	21.98	2285.03	3.8	572.268	4	42.47	56988	1	206	224	Y
1	1	Q5HIC7|EFTU_STAAC	R.DSD(+14.02)K(+43.01)PFMMPVEDVFSITGR.G	Y	79	21.96	2227.03	5.9	743.355	3	54.12	69026	1	206	224	Y
1	1	Q5HIC7|EFTU_STAAC	R.DSDK(+57.02)PFMMPVED(+57.02)VFSITGR.G	Y	78.6	21.78	2284.05	2.1	572.021	4	36.51	54389	1	206	224	Y
1	1	Q5HIC7|EFTU_STAAC	M.VDDEELLELVE(+57.02)MEVR.D	Y	77.5	21.41	1873.9	4.6	625.643	3	68.84	81536	7	141	155	Y
1	1	Q5HIC7|EFTU_STAAC	K.L(+42.01)LDYAEAGDN(+.98)IGALLR.G	Y	77.4	21.37	1745.88	12.2	873.96	2	86.45	101797	1	265	280	Y
1	1	Q5HIC7|EFTU_STAAC	K.ALEGD(+57.02)AQYEEK.I	Y	77.4	21.34	1308.58	1.8	655.3	2	16.09	30897	2	178	188	Y
1	1	Q5HIC7|EFTU_STAAC	M.P(+42.01)GDNVEMTVE(+14.02)LIAPIAIEDGTR.F	Y	76.7	21.01	2395.19	-11.8	799.396	3	58.61	74390	5	353	374	Y
1	1	Q5HIC7|EFTU_STAAC	R.DLLSEYDFPGDDVPVIAG.S	Y	81.3	20.98	1920.9	15	641.317	3	77.43	94182	2	156	173	N
1	1	Q5HIC7|EFTU_STAAC	F.FSNYR(+15.99)PQFYFR.T	Y	76.5	20.87	1539.73	15.2	514.257	3	38.46	53048	1	324	334	Y
1	1	Q5HIC7|EFTU_STAAC	R.DLLSEY(-18.01)DFPGDDVPVIAGSALK.A	Y	75.7	20.71	2302.14	7.8	768.392	3	71.56	84336	1	156	177	Y
1	1	Q5HIC7|EFTU_STAAC	G.TIGHVDH(+329.05)GKTTLTAAIATVLAK.N	Y	75.4	20.67	2546.3	11.9	849.784	3	64.04	76158	4	17	38	Y
1	1	Q5HIC7|EFTU_STAAC	R.DLLSEYDFPG.D	Y	80.4	20.5	1154.51	1.1	578.264	2	65.37	79952	6	156	165	N
1	1	Q5HIC7|EFTU_STAAC	E.MTVE(+57.02)LIAPIAIEDGTR.F	Y	74.9	20.41	1784.93	-6.2	893.469	2	52.79	70923	7	359	374	Y
1	1	Q5HIC7|EFTU_STAAC	T.SKTTVTGVE(+21.98)MFRKLLDYAEAGDNIGALLR.G	Y	74.8	20.39	3189.65	-7.9	798.413	4	61.58	78509	5	252	280	Y
1	1	Q5HIC7|EFTU_STAAC	R.NVGVPALVVFLNK(+43.01).V	Y	74.7	20.32	1411.82	3.3	706.919	2	82.45	96295	5	125	137	Y
1	1	Q5HIC7|EFTU_STAAC	K.VDL(sub M)L(sub V)DDEELLELVEMEVR.D	Y	0.9	20.25	2158.07	18.6	720.378	3	92.3	103704	1	138	155	N
1	1	Q5HIC7|EFTU_STAAC	A.LVVFLNKVDMVDDEE(+14.02)LLELVEMEVR.D	Y	74.5	20.21	2989.54	-0.3	748.392	4	85.15	96982	1	131	155	Y
1	1	Q5HIC7|EFTU_STAAC	I.GLHDTSKTT(-2.02)VTGVEMFR.K	Y	74.4	20.18	1875.91	9.9	469.991	4	30.22	46042	2	247	263	Y
1	1	Q5HIC7|EFTU_STAAC	K.VD(+57.02)MVDDEELLE(+57.02)LVEMEVR.D	Y	74.3	20.14	2276.06	5.3	759.696	3	77.3	89202	2	138	155	Y
1	1	Q5HIC7|EFTU_STAAC	K.EHANIGTIGHVD(+57.02)HGK.T	Y	74.3	20.12	1640.8	1.3	411.208	4	14.43	31475	1	11	25	Y
1	1	Q5HIC7|EFTU_STAAC	K.ILELMEAVDT(-2.02)YIPTPER.D	Y	74.1	20.04	1987	-5.9	663.336	3	47.19	61580	1	189	205	Y
1	1	Q5HIC7|EFTU_STAAC	K.LLD(+21.98)YAEAGDNIGALLR.G	Y	73.9	19.93	1724.87	3.6	575.966	3	62.29	75274	1	265	280	Y
1	1	Q5HIC7|EFTU_STAAC	M.VMPGDNVE(+57.02)MTVELIAPIAIEDGTR.F	Y	73.9	19.91	2626.3	-12.3	876.429	3	66.86	81463	1	351	374	Y
1	1	Q5HIC7|EFTU_STAAC	R.DSDK(+42.01)PFMM(+15.99)PVE(+57.02)DVFSITGR.G	Y	73.8	19.87	2285.03	3.8	572.268	4	42.47	56214	1	206	224	Y
1	1	Q5HIC7|EFTU_STAAC	R.DSDK(+42.01)PFM(+15.99)MPVED(+57.02)VFSITGR.G	Y	73.8	19.87	2285.03	3.8	572.268	4	42.47	55841	1	206	224	Y
1	1	Q5HIC7|EFTU_STAAC	K.VDMVDDEELLELVEMEVR(+.98).D	Y	71.4	19.5	2163	17.3	722.019	3	92.3	106399	2	138	155	Y
1	1	Q5HIC7|EFTU_STAAC	K.VD(+43.99)MVDDE(+14.02)ELLELVEMEVR.D	Y	71.2	19.45	2220.02	10.7	741.021	3	84.07	99397	1	138	155	Y
1	1	Q5HIC7|EFTU_STAAC	T.EFK(+111.03)AEVYVLSK.D	Y	70.9	19.32	1422.74	-3.4	475.252	3	39.24	53759	4	304	314	Y
1	1	Q5HIC7|EFTU_STAAC	K.N(+42.01)MITGAAQMDGGILL(sub V)VSAADGPMPQTR.E	Y	0.8	19.16	2756.33	16.7	919.799	3	44	59613	2	91	117	Y
1	1	Q5HIC7|EFTU_STAAC	D.LLT(sub S)EY(+79.97)DFPGDDVPVIAGSALK.A	Y	0.8	19.04	2299.1	4.7	767.378	3	76	88614	1	157	177	Y
1	1	Q5HIC7|EFTU_STAAC	E.RDSDKPFM(+15.99)MPVQ(sub E)DVFSITGR.G	Y	0.8	19.04	2341.12	7.8	586.292	4	37.49	51323	1	205	224	Y
1	1	Q5HIC7|EFTU_STAAC	R.H(+57.02)TPFFSN(+.98)YRPQFYFR.T	Y	69	18.86	2063.96	15.2	689.006	3	53.73	69120	1	320	334	Y
1	1	Q5HIC7|EFTU_STAAC	I.KVGEEVET(sub I)IGLHDTSK.T	Y	0.8	18.81	1740.89	-7.8	581.299	3	39.63	54914	6	238	253	N
1	1	Q5HIC7|EFTU_STAAC	K.I(+57.02)LE(+57.02)LMEAVDTYIPTPER.D	Y	68.2	18.78	2103.06	2.2	702.027	3	50.35	67101	1	189	205	Y
1	1	Q5HIC7|EFTU_STAAC	V.D(+42.01)HGKT(+79.97)T(+79.97)LTAAIATVLAK.N	Y	0.8	18.73	1911.91	8	638.316	3	65.5	81256	9	22	38	Y
1	1	Q5HIC7|EFTU_STAAC	E.L(sub M)TVELIT(sub A)PIAIEDGTR.F	Y	0.8	18.73	1739.97	-10.5	870.982	2	75.97	89084	1	359	374	N
1	1	Q5HIC7|EFTU_STAAC	G.R(+42.01)TVGSGVVT(+79.97)EIIK	Y	67.3	18.49	1479.77	-3	740.89	2	63.07	80954	1	382	394	Y
1	1	Q5HIC7|EFTU_STAAC	T.SKTTVTGVEMV(sub F)RKLLDYAEAGDNIGALLR.G	Y	67.3	18.49	3119.66	2.3	1040.9	3	62.45	78646	3	252	280	N
1	1	Q5HIC7|EFTU_STAAC	R.EDVQRGQVLAAPGSITPHTEFK.A	Y	70.8	18.32	2379.22	6	595.815	4	95.53	106643	1	285	306	N
1	1	Q5HIC7|EFTU_STAAC	R.D(+43.01)SDKPFMMPVEDVFSITGR.G	Y	67	18.18	2213.01	5.8	1107.52	2	75.67	92472	1	206	224	Y
1	1	Q5HIC7|EFTU_STAAC	K.VDMVD(+43.99)D(+14.02)EELLELVEMEVR.D	Y	67	18.17	2220.02	10.7	741.021	3	84.07	98032	1	138	155	Y
1	1	Q5HIC7|EFTU_STAAC	K.ALE(+57.02)GDAQYEEK.I	Y	67	18.16	1308.58	1.8	655.3	2	16.09	31056	1	178	188	Y
1	1	Q5HIC7|EFTU_STAAC	I.I(+183.98)GLHDTSKTTVTGVEMFRKLLDYAEAGDNIGALLR.G	Y	66.5	18.08	3987.97	11.1	998.011	4	62.19	75360	5	246	280	Y
1	1	Q5HIC7|EFTU_STAAC	K.ILELME(+57.02)AVD(+43.99)TYIPTPER.D	Y	66.3	18.06	2090.02	15.8	697.693	3	71.33	83155	1	189	205	Y
1	1	Q5HIC7|EFTU_STAAC	K.VDMVDDEELLELVEME(+57.02)VR.D	Y	65.5	17.99	2219.03	6.2	1110.53	2	76.29	91356	1	138	155	Y
1	1	Q5HIC7|EFTU_STAAC	R.E(-18.01)H(+57.02)ILLSR.N	Y	64.7	17.86	905.508	6.4	453.764	2	25.57	42729	4	118	124	Y
1	1	Q5HIC7|EFTU_STAAC	K.ILE(+43.99)LMEAVD(+57.02)TYIPTPER.D	Y	64.6	17.86	2090.02	12.4	697.691	3	70.3	83028	1	189	205	Y
1	1	Q5HIC7|EFTU_STAAC	R.N(sub G)ITINTSHIEYQTDKR.H	Y	0.7	17.72	1931.97	0.1	484	4	26.4	42077	1	60	75	N
1	1	Q5HIC7|EFTU_STAAC	R.DSDKPFMT(sub M)PVEDVFSITGR.G	Y	63.5	17.65	2140.01	2.6	714.347	3	65.6	80706	1	206	224	N
3	5	Q5HJF4|PFLB_STAAC	R.FLHSLDNLGPAPEPNLTVLWSVR.L	Y	99.9	81.34	2574.36	4.8	859.131	3	71.3	91345	549	352	374	N
3	5	Q5HJF4|PFLB_STAAC	K.YGNNDDRVDDIAVDLVER.F	Y	99.9	78.94	2076.97	6.7	693.336	3	47.55	65213	81	561	578	N
3	5	Q5HJF4|PFLB_STAAC	R.ETLIDAMEHPEEYPQLTIR.V	Y	99.9	76.55	2284.1	5.4	762.38	3	62.1	77519	103	703	721	N
3	5	Q5HJF4|PFLB_STAAC	R.TPDYNELFSGDPTWVTESIGGVGIDGR.P	Y	99.9	75.94	2881.34	6.4	961.46	3	75.8	89741	220	316	342	N
3	5	Q5HJF4|PFLB_STAAC	R.TMATGIAGLSVAADSLSAIK.Y	Y	99.9	74.23	1876	2.2	626.341	3	63.52	79086	406	516	535	N
3	5	Q5HJF4|PFLB_STAAC	K.AAC(+57.02)EAYGYELDEETEK.I	Y	99.9	72.26	1876.77	4.4	939.395	2	31.78	48081	46	121	136	Y
3	5	Q5HJF4|PFLB_STAAC	K.MHDFNTMSTEMSEDVIR.L	Y	99.9	72	2041.85	2.9	681.627	3	43.12	57528	22	198	214	N
3	5	Q5HJF4|PFLB_STAAC	R.NEEGLVVDFEIEGDFPK.Y	Y	99.9	70.97	1935.91	7.2	646.315	3	101.08	115078	495	544	560	N
3	5	Q5HJF4|PFLB_STAAC	K.VASTITSHDAGYLDKDLETIVGVQTEKPFK.R	Y	99.9	70.88	3261.68	5.1	816.431	4	55.07	68099	63	78	107	N
3	5	Q5HJF4|PFLB_STAAC	R.VALYGVDFLMEEK.M	Y	99.9	70.5	1512.75	7.2	757.389	2	66.96	80959	423	185	197	N
3	5	Q5HJF4|PFLB_STAAC	R.ETLIDAMEHPEEYPQ(+.98)LTIR.V	Y	99.9	70.12	2285.09	3.2	762.706	3	64.07	78944	23	703	721	Y
3	5	Q5HJF4|PFLB_STAAC	Y.GN(+203.08)NDDRVDDIAVDLVER.F	Y	99.9	69.93	2116.99	12.4	706.678	3	53.44	66635	78	562	578	Y
3	5	Q5HJF4|PFLB_STAAC	K.DLETIVGVQTEKPFKR.S	Y	99.9	69.9	1859.02	0.1	465.761	4	37.42	51340	21	93	108	N
3	5	Q5HJF4|PFLB_STAAC	R.NLTSMLDGYAMQC(+57.02)GHHLNINVFNR.E	Y	99.9	69.79	2804.29	3.1	702.083	4	63.94	79213	73	679	702	Y
3	5	Q5HJF4|PFLB_STAAC	K.Y(+57.02)GNNDDRVDDIAVDLVER.F	Y	99.9	69.69	2133.99	6.7	712.343	3	47.94	65681	30	561	578	Y
3	5	Q5HJF4|PFLB_STAAC	K.TSSIQYENDDIMR.E	Y	99.9	69.54	1570.69	2.6	786.356	2	30.16	46807	41	390	402	N
3	5	Q5HJF4|PFLB_STAAC	K.EAVQWLYLAYLAAIK.E	Y	99.9	69.37	1750.97	2.3	876.492	2	93.5	104366	56	249	263	N
3	5	Q5HJF4|PFLB_STAAC	R.F(+57.02)LHSLDNLGPAPEPNLTVLWSVR.L	Y	99.9	68.94	2631.38	3.2	878.137	3	75.38	92958	88	352	374	Y
3	5	Q5HJF4|PFLB_STAAC	K.DLETIVGVQTEKPFK.R	Y	99.9	68.85	1702.91	-0.5	426.736	4	43.71	57197	61	93	107	N
3	5	Q5HJF4|PFLB_STAAC	R.E(+57.02)T(-18.01)LIDAMEHPEEYPQLTIR.V	Y	99.9	68.75	2323.12	4.7	1162.57	2	67.41	84072	31	703	721	Y
3	5	Q5HJF4|PFLB_STAAC	R.TPD(+57.02)YN(+.98)ELFSGDPTWVTESIGGVGIDGR.P	Y	99.9	68.36	2939.35	5.1	980.794	3	81.7	94545	2	316	342	Y
3	5	Q5HJF4|PFLB_STAAC	K.AGVITESEVQEIIDHFIMK.L	Y	99.9	68.31	2158.1	6.3	720.378	3	92.3	107796	74	289	307	N
3	5	Q5HJF4|PFLB_STAAC	R.DSEHTMSVLTITSNVVYGK.K	Y	99.9	68.19	2080.01	14.3	694.355	3	54.91	69763	70	591	609	N
3	5	Q5HJF4|PFLB_STAAC	R.IEMALHDTEIVR.T	Y	99.9	67.99	1425.73	-2	476.249	3	32.23	50847	304	504	515	N
3	5	Q5HJF4|PFLB_STAAC	R.TM(+15.99)ATGIAGLSVAADSLSAIK.Y	Y	99.9	67.58	1891.99	-1.2	947.002	2	58.45	73528	19	516	535	Y
3	5	Q5HJF4|PFLB_STAAC	R.T(+58.01)PDYNELFSGDPTWVTESIGGVGIDGR.P	Y	99.9	67.42	2939.35	5.1	980.794	3	81.7	95135	11	316	342	Y
3	5	Q5HJF4|PFLB_STAAC	K.SGAQVGPNFEGINSEVLEYDEVFK.K	Y	99.9	66.93	2627.24	5.8	876.759	3	68.09	82822	23	449	472	N
3	5	Q5HJF4|PFLB_STAAC	K.A(+57.02)AC(+57.02)EAYGYELDEETEK.I	Y	99.9	66.83	1933.79	5.5	967.907	2	31.78	45725	17	121	136	Y
3	5	Q5HJF4|PFLB_STAAC	R.FLH(+57.02)SLDNLGPAPEPNLTVLWSVR.L	Y	99.9	66.33	2631.38	3.2	878.137	3	75.38	92928	15	352	374	Y
3	5	Q5HJF4|PFLB_STAAC	K.VASTITSHDAGYLDK.D	Y	99.9	66.18	1576.77	0	526.598	3	23.47	40199	51	78	92	N
3	5	Q5HJF4|PFLB_STAAC	R.TSTFLDIYAER.D	Y	99.9	64.72	1314.65	1.7	658.331	2	46.74	62734	232	275	285	N
3	5	Q5HJF4|PFLB_STAAC	K.LWEQVMQLSK.E	Y	99.9	63.09	1260.65	2.9	631.336	2	47.94	61793	70	54	63	N
3	5	Q5HJF4|PFLB_STAAC	R.VDDIAVDLVER.F	Y	99.9	62.96	1242.65	-1.4	622.329	2	42.77	59905	105	568	578	N
3	5	Q5HJF4|PFLB_STAAC	R.ESYGDDYGIAC(+57.02)C(+57.02)VSAMTIGK.Q	Y	99.9	62.87	2195.92	3.9	732.982	3	56.43	69334	29	403	422	Y
3	5	Q5HJF4|PFLB_STAAC	K.V(+43.01)ASTITSHDAGYLDKDLETIVGVQTEKPFK.R	Y	99.9	62.81	3304.68	5.3	827.182	4	68.03	80802	18	78	107	Y
3	5	Q5HJF4|PFLB_STAAC	K.VASTITSHDAGYLDKDLETIVGVQTEK.P	Y	99.9	62.22	2889.46	3.2	964.164	3	53.41	70367	5	78	104	N
3	5	Q5HJF4|PFLB_STAAC	R.TPDYNELFSGDPTWVTESIGGVGIDGRPLVTK.N	Y	99.9	61.83	3419.69	6	1140.91	3	72.66	88254	66	316	347	N
3	5	Q5HJF4|PFLB_STAAC	K.DLETIVGVQ(+.98)TEKPFK.R	Y	99.9	61.83	1703.9	-0.7	852.956	2	47.72	63394	16	93	107	Y
3	5	Q5HJF4|PFLB_STAAC	R.T(+57.02)PDYN(+.98)ELFSGDPTWVTESIGGVGIDGR.P	Y	99.9	61.81	2939.35	5.1	980.794	3	81.7	94608	6	316	342	Y
3	5	Q5HJF4|PFLB_STAAC	K.DGISNTFSIVPK.S	Y	99.9	61.75	1276.67	-1.6	639.339	2	45.14	59505	67	656	667	N
3	5	Q5HJF4|PFLB_STAAC	K.EQNGAAMSLGR.T	Y	99.9	61.26	1132.53	-0.1	567.272	2	17.87	34593	51	264	274	N
3	5	Q5HJF4|PFLB_STAAC	K.THNQGVFDAYSR.E	Y	99.9	61.22	1393.64	2	697.827	2	22.86	36515	44	144	155	N
3	5	Q5HJF4|PFLB_STAAC	K.SGAQVGPNFEGINSEVLEYDEVFKK.F	Y	99.9	61.17	2755.33	7.9	919.459	3	60.99	77682	26	449	473	N
3	5	Q5HJF4|PFLB_STAAC	K.MHDFNTMSTE(+57.02)MSEDVIR.L	Y	99.9	61.09	2098.88	2.6	700.634	3	28.32	44667	40	198	214	Y
3	5	Q5HJF4|PFLB_STAAC	K.AGVITGLPDAYGR.G	Y	99.9	60.95	1288.68	1.7	645.347	2	36.68	51762	27	163	175	N
3	5	Q5HJF4|PFLB_STAAC	R.E(+43.01)TLIDAMEHPEEYPQLTIR.V	Y	99.9	60.42	2327.11	0.9	1164.56	2	70.56	87326	14	703	721	Y
3	5	Q5HJF4|PFLB_STAAC	R.FLHSLDNLGPAPEPNLTVLW(+15.99)SVR.L	Y	99.9	60.27	2590.35	2	864.46	3	68.94	85462	1	352	374	Y
3	5	Q5HJF4|PFLB_STAAC	R.VSGYAVNFIK.L	Y	99.9	59.52	1096.59	-4.6	549.301	2	36.39	54943	37	722	731	N
3	5	Q5HJF4|PFLB_STAAC	R.LREELSEQ(+.98)YR.A	Y	99.9	59.08	1322.65	8.5	662.336	2	21.66	36983	10	215	224	Y
3	5	Q5HJF4|PFLB_STAAC	N.YTLYEGNDSFLAGPTEATSK.L	Y	99.9	59.01	2163	4.8	1082.51	2	47.49	61658	18	34	53	N
3	5	Q5HJF4|PFLB_STAAC	H.HLNINVFNR.E	Y	99.9	59	1125.6	-2.6	376.208	3	32.46	48548	24	694	702	N
3	5	Q5HJF4|PFLB_STAAC	R.VALYGVDFLM(+15.99)EEK.M	Y	99.9	58.87	1528.75	5.7	765.386	2	55.81	71072	21	185	197	Y
3	5	Q5HJF4|PFLB_STAAC	R.V(+57.02)ALYGVDFLMEEK.M	Y	99.9	58.67	1569.77	7	785.9	2	64.98	80087	91	185	197	Y
3	5	Q5HJF4|PFLB_STAAC	K.NHATAWQGFK.N	Y	99.9	58.19	1158.56	-2.2	387.192	3	23.86	42134	27	7	16	N
3	5	Q5HJF4|PFLB_STAAC	K.M(+57.02)HDFNTMSTEMSEDVIR.L	Y	99.9	58.16	2098.88	1.8	700.634	3	34.53	48879	23	198	214	Y
3	5	Q5HJF4|PFLB_STAAC	K.THN(+.98)QGVFDAYSR.E	Y	99.9	58.13	1394.62	0.4	465.881	3	24.47	41337	5	144	155	Y
3	5	Q5HJF4|PFLB_STAAC	R.FLHSLDNLGPAPEPN.L	Y	99.9	57.87	1619.79	4.7	810.908	2	39.79	55766	27	352	366	N
3	5	Q5HJF4|PFLB_STAAC	K.L(+43.01)WEQVMQLSK.E	Y	99.9	57.8	1303.66	1.9	652.838	2	82.48	97437	31	54	63	Y
3	5	Q5HJF4|PFLB_STAAC	K.LWEQ(+.98)VMQLSK.E	Y	99.9	57.39	1261.64	5.2	631.829	2	50.45	68241	27	54	63	Y
3	5	Q5HJF4|PFLB_STAAC	K.AP(sub G)VITGLPDAYGR.G	Y	98.9	57.3	1328.71	-2.6	443.909	3	39.27	53725	4	163	175	N
3	5	Q5HJF4|PFLB_STAAC	S.G(+127.06)AQVGPNFEGINSEVLEYDEVFK.K	Y	99.9	57.24	2667.27	7.4	890.104	3	71.79	88684	75	450	472	Y
3	5	Q5HJF4|PFLB_STAAC	K.AP(sub G)VITESEVQEIIDHFIMK.L	Y	98.9	57.18	2198.13	5.2	733.721	3	97	112790	72	289	307	N
3	5	Q5HJF4|PFLB_STAAC	K.VASTITSHDAGYLDKDLETIVGVQ(+.98)TEKPFK.R	Y	99.9	57.17	3262.66	7.1	816.678	4	58.58	73589	15	78	107	Y
3	5	Q5HJF4|PFLB_STAAC	R.I(+57.02)EMALHDTEIVR.T	Y	99.9	57.04	1482.75	5.9	495.26	3	33.14	48961	47	504	515	Y
3	5	Q5HJF4|PFLB_STAAC	R.IEM(+15.99)ALHDTEIVR.T	Y	99.9	56.73	1441.72	-1.8	481.581	3	24.7	41426	11	504	515	Y
3	5	Q5HJF4|PFLB_STAAC	R.LREELSEQYR.A	Y	99.9	56.68	1321.66	1.1	661.839	2	20.1	33881	134	215	224	N
3	5	Q5HJF4|PFLB_STAAC	R.T(+57.02)MATGIAGLSVAADSLSAIK.Y	Y	99.9	56.2	1933.02	-0.9	967.516	2	64.49	76410	69	516	535	Y
3	5	Q5HJF4|PFLB_STAAC	R.T(+57.02)STFLDIYAER.D	Y	99.9	56.1	1371.67	11.7	686.849	2	47.68	65299	34	275	285	Y
3	5	Q5HJF4|PFLB_STAAC	C.EAYGYELDEETEK.I	Y	99.9	55.9	1574.66	3.9	788.341	2	29	45538	10	124	136	N
3	5	Q5HJF4|PFLB_STAAC	K.TLLYAIN(+.98)GGKDEK.S	Y	99.9	55.89	1421.74	-2.9	711.875	2	28.25	43802	4	436	448	Y
3	5	Q5HJF4|PFLB_STAAC	K.T(+57.02)SSIQYENDDIMR.E	Y	99.9	55.8	1627.71	1.7	814.866	2	30.51	46996	8	390	402	Y
3	5	Q5HJF4|PFLB_STAAC	S.G(+127.06)AQVGPNFEGINSEVLEYDEVFKK.F	Y	99.9	55.8	2795.37	5.4	699.852	4	64.33	80611	34	450	473	Y
3	5	Q5HJF4|PFLB_STAAC	R.FLHSLDNLGPAPEPN(+.98)LTVLWSVR.L	Y	99.9	55.42	2575.34	-6.1	859.45	3	84.92	101081	3	352	374	Y
3	5	Q5HJF4|PFLB_STAAC	K.VASTITSH(+40.03)DAGYLDKDLETIVGVQTEKPFK.R	Y	99.9	54.7	3301.71	5.4	826.439	4	60.99	77708	27	78	107	Y
3	5	Q5HJF4|PFLB_STAAC	K.THNQ(+.98)GVFDAYSR.E	Y	99.9	54.4	1394.62	0.4	465.881	3	24.47	41022	3	144	155	Y
3	5	Q5HJF4|PFLB_STAAC	R.DSEHTMSVLP(sub T)ITSNVVYGK.K	Y	99.9	54.38	2076.02	9.6	693.02	3	59.75	74472	11	591	609	N
3	5	Q5HJF4|PFLB_STAAC	K.LWEQVMQ(+.98)LSK.E	Y	99.9	54.36	1261.64	5.2	631.829	2	50.45	65979	33	54	63	Y
3	5	Q5HJF4|PFLB_STAAC	R.NLTSMLD(+57.02)GYAMQC(+57.02)GHHLNINVFNR.E	Y	99.9	53.93	2861.32	13	716.346	4	55.42	68681	54	679	702	Y
3	5	Q5HJF4|PFLB_STAAC	K.MHD(+57.02)FNTMSTEMSEDVIR.L	Y	99.9	53.58	2098.88	2.6	700.634	3	28.32	42189	7	198	214	Y
3	5	Q5HJF4|PFLB_STAAC	K.P(sub A)GVITESEVQEIIDHFIMK.L	Y	99.9	53.39	2184.11	2.9	729.047	3	96.21	111859	10	289	307	N
3	5	Q5HJF4|PFLB_STAAC	K.AP(sub G)VITESEVQEIIDHF.I	Y	98.9	53.27	1825.91	4.3	913.966	2	90.43	104059	27	289	304	N
3	5	Q5HJF4|PFLB_STAAC	K.D(+57.02)LETIVGVQTEKPFK.R	Y	99.9	53.14	1759.94	-1.4	880.974	2	46.44	60417	1	93	107	Y
3	5	Q5HJF4|PFLB_STAAC	R.EQQLDVISR.T	Y	99.9	53.1	1086.57	-1.3	544.29	2	23.96	42426	48	735	743	N
3	5	Q5HJF4|PFLB_STAAC	R.ETLIDAM(+15.99)EHPEEYPQLTIR.V	Y	99.9	53.02	2300.1	8.7	767.714	3	44.46	58648	10	703	721	Y
3	5	Q5HJF4|PFLB_STAAC	K.AP(sub G)VITESEVQEIIDHFIM(+15.99)K.L	Y	98.9	52.86	2214.12	4.9	739.052	3	92.79	106125	29	289	307	Y
3	5	Q5HJF4|PFLB_STAAC	D.PTWVTESIGGVGIDGRPLVTK.N	Y	99.9	52.74	2181.18	-0.1	728.067	3	51.39	65126	12	327	347	N
3	5	Q5HJF4|PFLB_STAAC	N.SLNVIHYMHDK.Y	Y	99.9	52.49	1355.67	0.2	452.896	3	27.34	43498	14	488	498	N
3	5	Q5HJF4|PFLB_STAAC	R.IEMALH(+57.02)DTEIVR.T	Y	99.9	52.28	1482.75	5.9	495.26	3	33.14	50876	14	504	515	Y
3	5	Q5HJF4|PFLB_STAAC	K.TLLYAINGGK.D	Y	99.9	52.06	1048.59	-2.1	525.302	2	33.5	48062	34	436	445	N
3	5	Q5HJF4|PFLB_STAAC	R.ETLIDAME(+57.02)HPEEYPQLTIR.V	Y	99.9	52.06	2341.13	5	586.292	4	37.49	52153	30	703	721	Y
3	5	Q5HJF4|PFLB_STAAC	R.DSEHTMSR(sub V)LTITSNVVYGK.K	Y	98.9	51.97	2137.05	-1.6	535.268	4	35.19	51561	28	591	609	N
3	5	Q5HJF4|PFLB_STAAC	R.TPDYN(+.98)ELFSGDPTWVTESIGGVGIDGR.P	Y	99.9	51.85	2882.32	19.8	961.801	3	95.85	108591	14	316	342	Y
3	5	Q5HJF4|PFLB_STAAC	K.LWEQVM(+15.99)QLSK.E	Y	99.9	51.75	1276.65	1.6	639.333	2	36.55	50270	20	54	63	Y
3	5	Q5HJF4|PFLB_STAAC	I.EMALHDTEIVR.T	Y	99.9	51.47	1312.64	-0.3	438.555	3	25.73	41579	18	505	515	N
3	5	Q5HJF4|PFLB_STAAC	R.ETLID(+57.02)AMEHPEEYPQLTIR.V	Y	99.9	51.33	2341.13	5	586.292	4	37.49	52618	16	703	721	Y
3	5	Q5HJF4|PFLB_STAAC	R.L(+57.02)REELSEQYR.A	Y	99.9	51.32	1378.68	4.2	460.571	3	20.95	35997	63	215	224	Y
3	5	Q5HJF4|PFLB_STAAC	A.KAAC(+57.02)EAYGYELDEETEK.I	Y	99.9	51.32	2004.86	13.3	669.303	3	27.21	42592	10	120	136	Y
3	5	Q5HJF4|PFLB_STAAC	K.M(+15.99)HDFNTMSTE(+57.02)MSEDVIR.L	Y	99.9	51.23	2114.87	5.3	705.968	3	25.82	42435	1	198	214	Y
3	5	Q5HJF4|PFLB_STAAC	K.A(+57.02)GVITGLPDAYGR.G	Y	99.9	50.86	1345.7	-0.7	673.856	2	36.81	52847	9	163	175	Y
3	5	Q5HJF4|PFLB_STAAC	K.YGFDLSRPAENFK.E	Y	99.9	50.84	1542.75	6.9	772.386	2	39.63	55517	18	236	248	N
3	5	Q5HJF4|PFLB_STAAC	K.NHATAWQ(+.98)GFK.N	Y	99.9	50.82	1159.54	-0.7	387.521	3	25.4	39995	12	7	16	Y
3	5	Q5HJF4|PFLB_STAAC	K.V(+57.02)ASTITSHDAGYLDK.D	Y	99.9	50.64	1633.79	0.3	545.606	3	24.25	42523	7	78	92	Y
3	5	Q5HJF4|PFLB_STAAC	K.Q(-17.03)MQFFGAR.A	Y	99.9	50.61	966.438	-3	484.225	2	53.44	66902	9	423	430	Y
3	5	Q5HJF4|PFLB_STAAC	R.T(+56.06)STFLDIYAER.D	Y	99.9	50.26	1370.71	-1.1	686.361	2	55.52	73484	9	275	285	Y
3	5	Q5HJF4|PFLB_STAAC	D.PTWVTESIGGVGIDGR.P	Y	98.6	50.01	1642.83	1.8	822.424	2	49.54	64044	49	327	342	N
3	5	Q5HJF4|PFLB_STAAC	K.Y(+41.03)GNNDDRVDDIAVDLVER.F	Y	99.9	49.87	2118	-0.6	1060.01	2	56.24	73283	6	561	578	Y
3	5	Q5HJF4|PFLB_STAAC	R.EELSEQYR.A	Y	99.9	49.84	1052.48	1.8	527.247	2	16.79	35325	49	217	224	N
3	5	Q5HJF4|PFLB_STAAC	K.YGN(+.98)N(+.98)DDRVDDIAVDLVER.F	Y	99.9	49.82	2078.94	12.8	693.996	3	51.42	68961	8	561	578	Y
3	5	Q5HJF4|PFLB_STAAC	K.M(+15.99)HD(+57.02)FNTMSTEMSEDVIR.L	Y	99.9	49.77	2114.87	5.3	705.968	3	25.82	42469	1	198	214	Y
3	5	Q5HJF4|PFLB_STAAC	R.V(+57.02)DDIAVDLVER.F	Y	99.9	49.25	1299.67	0.9	650.841	2	43.12	58110	12	568	578	Y
3	5	Q5HJF4|PFLB_STAAC	R.VALYGVDFLM(-48.00)EEK.M	Y	99.9	49.04	1464.75	-0.5	489.257	3	46.12	60421	19	185	197	Y
3	5	Q5HJF4|PFLB_STAAC	R.FLHSLDNLGPAPEPNLTVLW.S	Y	99.9	48.96	2232.16	3.8	745.063	3	76.19	91339	66	352	371	N
3	5	Q5HJF4|PFLB_STAAC	K.DP(sub G)ISNTFSIVPK.S	Y	98	48.65	1316.7	-0.9	659.356	2	48.79	66416	51	656	667	N
3	5	Q5HJF4|PFLB_STAAC	K.D(+43.01)LETIVGVQTEKPFK.R	Y	99.9	48.46	1745.92	-2.5	873.965	2	53.28	70675	11	93	107	Y
3	5	Q5HJF4|PFLB_STAAC	R.EFIQLNYTLYEGN(+.98)DSFLAGPTEATSK.L	Y	99.9	48.29	2908.37	18.1	970.48	3	102.58	112776	11	28	53	Y
3	5	Q5HJF4|PFLB_STAAC	K.AP(sub G)EPFAPGANPMHGR.D	Y	97.8	48.19	1547.73	8.4	516.922	3	27.21	43848	1	620	634	N
3	5	Q5HJF4|PFLB_STAAC	K.TSSIQYENDDIM(+15.99)R.E	Y	99.9	47.94	1586.69	4.9	794.355	2	23.12	36796	13	390	402	Y
3	5	Q5HJF4|PFLB_STAAC	K.Y(+43.01)GNNDDRVDDIAVDLVER.F	Y	99.9	47.49	2119.98	10.9	707.674	3	57.6	74847	4	561	578	Y
3	5	Q5HJF4|PFLB_STAAC	M.Q(-17.03)C(+57.02)GHHLNINVFNR.E	Y	99.9	47.35	1590.75	6.3	531.26	3	34.53	50724	8	690	702	Y
3	5	Q5HJF4|PFLB_STAAC	A.P(sub K)AACEAYGYELDEETEK.I	Y	97	47.3	1916.8	5.5	959.412	2	34.96	53009	8	120	136	N
3	5	Q5HJF4|PFLB_STAAC	R.ETLIDAMEH(+57.02)PEEYPQLTIR.V	Y	99.8	47.18	2341.13	5	586.292	4	37.49	55970	5	703	721	Y
3	5	Q5HJF4|PFLB_STAAC	R.EFIK(sub Q)LNYTLYEGNDSFLAGPTEATSK.L	Y	99.8	46.84	2907.42	14.9	970.161	3	85.15	102422	2	28	53	N
3	5	Q5HJF4|PFLB_STAAC	R.TMAR(sub T)GIAGLSVAADSLSAIK.Y	Y	99.8	46.83	1931.05	4.5	644.694	3	97.65	114489	2	516	535	N
3	5	Q5HJF4|PFLB_STAAC	K.TLLYAIN(+.98)GGK.D	Y	99.9	46.69	1049.58	9.7	525.8	2	38.75	55682	9	436	445	Y
3	5	Q5HJF4|PFLB_STAAC	H.DAGYLDKDLETIVGVQTEKPFK.R	Y	99.9	46.62	2465.27	4.8	822.768	3	58.52	75322	6	86	107	N
3	5	Q5HJF4|PFLB_STAAC	R.VP(sub A)LYGVDFLMEEK.M	Y	99.8	46.3	1538.77	5.7	770.396	2	75.74	92514	25	185	197	N
3	5	Q5HJF4|PFLB_STAAC	K.D(+42.01)(+14.02)LETIVGVQTEKPFK.R	Y	99.8	46.13	1758.94	-1.3	587.32	3	46.44	63835	8	93	107	Y
3	5	Q5HJF4|PFLB_STAAC	K.YP(sub G)FDLSRPAENFK.E	Y	96.2	45.93	1582.78	7.9	792.403	2	47.46	63051	1	236	248	N
3	5	Q5HJF4|PFLB_STAAC	K.V(+43.01)ASTITSHDAGYLDKDLETIVGVQ(+.98)TEKPFK.R	Y	99.8	45.79	3305.67	3.6	827.427	4	71.69	86477	3	78	107	Y
3	5	Q5HJF4|PFLB_STAAC	K.MHDFNTMS(+114.04)TEMSEDVIR.L	Y	99.8	45.71	2155.9	4.1	539.984	4	19.69	35147	11	198	214	Y
3	5	Q5HJF4|PFLB_STAAC	R.TMAV(sub T)GIAGLSVAADSLSAIK.Y	Y	95.7	45.57	1874.02	0.7	938.017	2	75.16	92402	1	516	535	N
3	5	Q5HJF4|PFLB_STAAC	Y.GNN(+203.08)DDRVDDIAVDLVER.F	Y	99.8	45.57	2116.99	12.4	706.678	3	53.44	68247	1	562	578	Y
3	5	Q5HJF4|PFLB_STAAC	R.LRE(+57.02)ELSEQYR.A	Y	99.8	45.35	1378.68	4.2	460.571	3	20.95	34880	6	215	224	Y
3	5	Q5HJF4|PFLB_STAAC	R.NLTS(+114.04)MLDGYAMQC(+57.02)GHHLNINVFNR.E	Y	99.8	44.99	2918.34	2.2	730.593	4	38.88	55331	5	679	702	Y
3	5	Q5HJF4|PFLB_STAAC	L.REELSEQYR.A	Y	99.9	44.97	1208.58	-1.6	403.866	3	14.36	32527	40	216	224	N
3	5	Q5HJF4|PFLB_STAAC	R.VALYGVDFR(sub L)MEEK.M	Y	99.8	44.82	1555.77	-4	778.889	2	46.09	61748	2	185	197	N
3	5	Q5HJF4|PFLB_STAAC	R.TPDYNELFSE(sub G)DPTWVTESIGGVGIDGR.P	Y	99.8	44.81	2953.36	12.3	985.473	3	72.44	86764	5	316	342	N
3	5	Q5HJF4|PFLB_STAAC	L.TITSNVVYGK.K	Y	99.9	44.68	1080.58	-9.5	541.293	2	22.02	40350	31	600	609	N
3	5	Q5HJF4|PFLB_STAAC	K.YV(sub G)NNDDRVDDIAVDLVER.F	Y	99.8	44.63	2119.02	4.1	707.35	3	55.29	70262	15	561	578	N
3	5	Q5HJF4|PFLB_STAAC	G.ALSSLSSVAK.I	Y	99.9	44.45	961.544	-3	481.778	2	23.47	37990	28	639	648	N
3	5	Q5HJF4|PFLB_STAAC	L.HSLDNLGPAPE(+258.09)PNLTVLWSVR.L	Y	99.8	44.33	2572.29	-9.5	858.43	3	93.44	110568	23	354	374	Y
3	5	Q5HJF4|PFLB_STAAC	R.DSEHTM(+15.99)SVLTITSNVVYGK.K	Y	99.9	44.28	2096.01	-0.5	699.677	3	45.5	61028	8	591	609	Y
3	5	Q5HJF4|PFLB_STAAC	R.D(+57.02)SEHTMSVLTITSNVVYGK.K	Y	99.7	43.78	2137.04	2.3	713.354	3	35.19	52694	23	591	609	Y
3	5	Q5HJF4|PFLB_STAAC	K.MHDFNTMSTE(+57.02)MSE(+57.02)DVIR.L	Y	99.7	43.38	2155.9	4.1	539.984	4	19.69	38181	10	198	214	Y
3	5	Q5HJF4|PFLB_STAAC	R.F(+57.02)LHSLDNLGPAPEPNLTVLW.S	Y	99.7	43.25	2289.18	3.6	764.07	3	82.02	98688	6	352	371	Y
3	5	Q5HJF4|PFLB_STAAC	R.NLTSMLDGYAMQC(+57.02)GH(+57.02)HLNINVFNR.E	Y	99.7	43.22	2861.32	13	716.346	4	55.42	71472	20	679	702	Y
3	5	Q5HJF4|PFLB_STAAC	R.ETLIDAMQ(sub E)HPEEYPQ(+.98)LTIR.V	Y	92.8	43.07	2284.1	5.4	762.38	3	62.1	77116	1	703	721	Y
3	5	Q5HJF4|PFLB_STAAC	K.M(+57.02)H(+57.02)DFNTMSTEMSEDVIR.L	Y	99.7	42.98	2155.9	1.1	539.982	4	23.67	40870	36	198	214	Y
3	5	Q5HJF4|PFLB_STAAC	R.IEM(-48.00)ALHDTEIVR.T	Y	99.7	42.96	1377.73	0.1	460.249	3	19.95	34977	5	504	515	Y
3	5	Q5HJF4|PFLB_STAAC	R.NLTSMLD(+57.02)GYAMQC(+57.02)GH(+57.02)HLNINVFNR.E	Y	99.7	42.96	2918.34	2.2	730.593	4	38.88	55267	5	679	702	Y
3	5	Q5HJF4|PFLB_STAAC	R.FLHSLDNLGPAPEPNLTVL.W	Y	99.9	42.75	2046.08	2.4	1024.05	2	63.97	80476	15	352	370	N
3	5	Q5HJF4|PFLB_STAAC	K.VASTITSHDAGYLDK(+43.01)DLETIVGVQTEKPFK.R	Y	99.7	42.68	3304.68	5.3	827.182	4	68.03	80000	1	78	107	Y
3	5	Q5HJF4|PFLB_STAAC	K.AP(sub G)VITESEVQEIIDHFIT(sub M)K.L	Y	91.3	42.48	2168.14	-2.2	723.718	3	92.2	106066	4	289	307	N
3	5	Q5HJF4|PFLB_STAAC	K.YGNND(+57.02)DRVDDIAVDLVER.F	Y	99.6	41.83	2133.99	6.7	712.343	3	47.94	62141	3	561	578	Y
3	5	Q5HJF4|PFLB_STAAC	R.LREELSEK(sub Q)YR.A	Y	99.6	41.75	1321.7	-1.8	441.573	3	24.86	41863	77	215	224	N
3	5	Q5HJF4|PFLB_STAAC	R.TL(sub S)TFLDIYAER.D	Y	99.6	41.45	1340.7	19.1	671.369	2	53.6	69488	8	275	285	N
3	5	Q5HJF4|PFLB_STAAC	R.RVALYGVDFLMEEK.M	Y	99.8	41.26	1668.85	4	835.438	2	53.8	71575	10	184	197	N
3	5	Q5HJF4|PFLB_STAAC	R.TPDYNELFSGD.P	Y	99.8	41.24	1256.52	2.3	629.269	2	49.28	62573	12	316	326	N
3	5	Q5HJF4|PFLB_STAAC	R.DLS(sub K)AGVITESEVQEIIDHFIMK.L	Y	88.2	41.23	2473.24	15.1	825.433	3	96.21	114005	9	286	307	N
3	5	Q5HJF4|PFLB_STAAC	K.MHDFNT(+114.04)MSTEMSEDVIR.L	Y	99.6	41.23	2155.9	4.1	539.984	4	19.69	38210	10	198	214	Y
3	5	Q5HJF4|PFLB_STAAC	R.N(+57.02)LTSMLD(+57.02)GYAMQC(+57.02)GHHLNINVFNR.E	Y	99.5	40.59	2918.34	2.2	730.593	4	38.88	55761	1	679	702	Y
3	5	Q5HJF4|PFLB_STAAC	R.IE(+57.02)MALHDTEIVR.T	Y	99.5	40.22	1482.75	5.9	495.26	3	33.14	50039	5	504	515	Y
3	5	Q5HJF4|PFLB_STAAC	R.T(+42.01)M(+15.99)ATGIAGLSVAADSLSAIK.Y	Y	99.5	40.07	1934	8.6	968.017	2	56.43	71702	14	516	535	Y
3	5	Q5HJF4|PFLB_STAAC	K.AP(sub G)VITESEVQEIIDHFR(sub I)MK.L	Y	84.6	40.05	2241.15	-1.1	748.055	3	93.28	108920	4	289	307	N
3	5	Q5HJF4|PFLB_STAAC	K.VAQ(sub S)TITSHDAGYLDK.D	Y	84.4	39.93	1617.8	17.6	809.921	2	41.47	58864	1	78	92	N
3	5	Q5HJF4|PFLB_STAAC	K.LWEQVMQL.S	Y	99.8	39.8	1045.53	0	523.771	2	64.27	80819	22	54	61	N
3	5	Q5HJF4|PFLB_STAAC	K.QMQFFGAR.A	Y	99.8	39.78	983.465	3.1	492.741	2	33.2	51627	3	423	430	N
3	5	Q5HJF4|PFLB_STAAC	R.DSEH(+57.02)TMSVLTITSNVVYGK.K	Y	99.4	39.76	2137.04	2.3	713.354	3	35.19	52724	11	591	609	Y
3	5	Q5HJF4|PFLB_STAAC	R.TMQ(sub A)TGIAGLSVAADSLSAIK.Y	Y	83.7	39.49	1933.02	3.1	967.52	2	48.66	65471	38	516	535	N
3	5	Q5HJF4|PFLB_STAAC	F.I(+316.20)QLNYTLYEGNDSFLAGPTEATSK.L	Y	99.2	38.75	2947.47	-11.9	983.487	3	87.9	104312	5	30	53	Y
3	5	Q5HJF4|PFLB_STAAC	D.IAVDLVER.F	Y	99.7	38.75	913.523	-2	457.768	2	29.09	44461	12	571	578	N
3	5	Q5HJF4|PFLB_STAAC	R.EFIQ(+.98)LNYTLYEGNDSFLAGPTEATSK.L	Y	99.7	38.73	2908.37	19.6	970.481	3	101.31	116373	19	28	53	Y
3	5	Q5HJF4|PFLB_STAAC	R.TK(sub M)ATGIAGLSVAADSLSAIK.Y	Y	99.2	38.53	1873.05	-10	937.524	2	73.25	90607	3	516	535	N
3	5	Q5HJF4|PFLB_STAAC	K.V(+41.03)ASTITSHDAGYLDK.D	Y	99.2	38.35	1617.8	17.6	809.921	2	41.47	56913	1	78	92	Y
3	5	Q5HJF4|PFLB_STAAC	K.M(+57.02)HDFNTMSTE(+57.02)MSEDVIR.L	Y	99.1	37.92	2155.9	1.1	539.982	4	23.67	42668	18	198	214	Y
3	5	Q5HJF4|PFLB_STAAC	R.DSE(+57.02)HTMSVLTITSNVVYGK.K	Y	99.1	37.86	2137.04	2.3	713.354	3	35.19	52263	7	591	609	Y
3	5	Q5HJF4|PFLB_STAAC	Y.GVDFLMEEK.M	Y	99.6	37.53	1066.5	-4.8	534.255	2	38.07	54192	3	189	197	N
3	5	Q5HJF4|PFLB_STAAC	R.NLTSMLDGYAMQC(+57.02)GH.H	Y	99.6	37.43	1696.7	0.5	849.358	2	54.74	70180	2	679	693	Y
3	5	Q5HJF4|PFLB_STAAC	R.LREE(+57.02)LSEQYR.A	Y	98.9	36.86	1378.68	4.2	460.571	3	20.95	38480	4	215	224	Y
3	5	Q5HJF4|PFLB_STAAC	R.IEQ(sub M)ALHDTEIVR.T	Y	63.5	36.32	1422.75	-8.5	475.252	3	39.24	58160	3	504	515	N
3	5	Q5HJF4|PFLB_STAAC	N.LTVLWSVR.L	Y	99.4	36.19	972.576	-2.4	487.294	2	45.53	62810	28	367	374	N
3	5	Q5HJF4|PFLB_STAAC	V.R(-43.05)TMATGIAGLSVAADSLSAIK.Y	Y	98.7	36.07	1989.05	1.6	664.023	3	51.2	68062	2	515	535	Y
3	5	Q5HJF4|PFLB_STAAC	K.M(+15.99)HDFNTMQ(sub S)TEMSEDVIR.L	Y	51.9	35.45	2098.88	2.1	525.727	4	34.5	49766	1	198	214	Y
3	5	Q5HJF4|PFLB_STAAC	T.FLDIYAER.D	Y	99.3	35.08	1025.52	-1.8	513.765	2	36.94	55436	25	278	285	N
3	5	Q5HJF4|PFLB_STAAC	K.TSSIQYEND(+57.02)DIMR.E	Y	98.1	34.84	1627.71	0.8	543.579	3	18.94	35734	12	390	402	Y
3	5	Q5HJF4|PFLB_STAAC	R.E(+42.01)(+14.02)TLIDAMEHPEEYPQ(+.98)LTIR.V	Y	98.1	34.81	2341.11	6.2	781.384	3	37.49	54498	3	703	721	Y
3	5	Q5HJF4|PFLB_STAAC	K.E(sub A)ACEAYGYELDEETEK.I	Y	50.1	34.81	1877.75	4.3	939.887	2	34.6	50840	2	121	136	N
3	5	Q5HJF4|PFLB_STAAC	R.VALYGT(sub V)N(sub D)FLMEEK.M	Y	49.7	34.66	1513.75	11.1	757.89	2	46.28	61808	1	185	197	N
3	5	Q5HJF4|PFLB_STAAC	R.DSEHTMSVLT(-2.02)ITSNVVYGK.K	Y	98	34.55	2078	19.7	693.687	3	56.89	69045	8	591	609	Y
3	5	Q5HJF4|PFLB_STAAC	K.TSSIQYENDD(+57.02)IMR.E	Y	98	34.51	1627.71	0.8	543.579	3	18.94	37165	16	390	402	Y
3	5	Q5HJF4|PFLB_STAAC	K.D(+42.01)(+14.02)GISNTFSIVPK.S	Y	98	34.4	1332.69	5.4	667.357	2	46.31	64744	6	656	667	Y
3	5	Q5HJF4|PFLB_STAAC	R.L(sub V)P(sub A)LYGVDFLMEEK.M	Y	48.8	34.33	1552.78	4.3	777.403	2	79.66	91188	53	185	197	N
3	5	Q5HJF4|PFLB_STAAC	R.D(+14.02)SEHTMS(-18.01)VLTITSNVVYGK.K	Y	97.9	34.2	2076.02	9.6	693.02	3	59.75	72519	2	591	609	Y
3	5	Q5HJF4|PFLB_STAAC	K.T(-2.02)LLYAINGGK.D	Y	97.8	33.73	1046.58	18.8	524.305	2	35.32	50325	22	436	445	Y
3	5	Q5HJF4|PFLB_STAAC	L.S(+226.08)VAADSLSAIK.Y	Y	97.7	33.57	1286.65	-1.3	644.333	2	51	67719	15	525	535	Y
3	5	Q5HJF4|PFLB_STAAC	K.TSSIQYENDDIM(-48.00)R.E	Y	97.6	33.47	1522.69	0.2	508.571	3	18.94	35980	4	390	402	Y
3	5	Q5HJF4|PFLB_STAAC	R.E(+42.01)TLIDAM(+15.99)EHPEEYPQ(+.98)LTIR.V	Y	97.5	33.33	2343.09	14.7	586.789	4	38.46	55446	4	703	721	Y
3	5	Q5HJF4|PFLB_STAAC	R.LREELS(-18.01)E(+14.02)QYR.A	Y	97.5	33.3	1317.67	4.7	440.232	3	27.54	42883	6	215	224	Y
3	5	Q5HJF4|PFLB_STAAC	R.ETLIDAMEHPE(+57.02)EYPQLTIR.V	Y	97.5	33.21	2341.13	5	586.292	4	37.49	52933	2	703	721	Y
3	5	Q5HJF4|PFLB_STAAC	K.SP(sub G)AQVGPNFEGINSEVLEYDEVFKK.F	Y	29.9	32.94	2795.37	5.4	699.852	4	64.33	80358	1	449	473	N
3	5	Q5HJF4|PFLB_STAAC	K.A(+56.06)GVITESEVQEIIDHFIMK.L	Y	97.1	32.91	2214.16	-11.5	739.052	3	92.79	107890	2	289	307	Y
3	5	Q5HJF4|PFLB_STAAC	K.MHDFNTMST(+114.04)EMSEDVIR.L	Y	97.1	32.72	2155.9	4.1	539.984	4	19.69	36387	3	198	214	Y
3	5	Q5HJF4|PFLB_STAAC	F.LDIYAER.D	Y	98.7	32.72	878.45	-5	440.23	2	24.89	40338	23	279	285	N
3	5	Q5HJF4|PFLB_STAAC	K.M(+57.02)HD(+57.02)FNTMSTEMSEDVIR.L	Y	96.9	32.37	2155.9	1.1	539.982	4	23.67	39046	1	198	214	Y
3	5	Q5HJF4|PFLB_STAAC	K.AGVITESEVQEIIDHFIMK(+57.02).L	Y	96.4	31.91	2215.12	3.2	554.789	4	81.24	97901	36	289	307	Y
3	5	Q5HJF4|PFLB_STAAC	K.MHDFNTMSTEMS(+114.04)EDVIR.L	Y	96.4	31.88	2155.9	4.1	539.984	4	19.69	35148	3	198	214	Y
3	5	Q5HJF4|PFLB_STAAC	K.M(+57.02)HDFNTM(+15.99)STEMSEDVIR.L	Y	96.3	31.7	2114.87	5.3	705.968	3	25.82	44421	1	198	214	Y
3	5	Q5HJF4|PFLB_STAAC	R.NLTSMLDGYAMQC(+57.02)GH(+57.02)H(+57.02)LNINVFNR.E	Y	96.2	31.54	2918.34	2.2	730.593	4	38.88	55298	1	679	702	Y
3	5	Q5HJF4|PFLB_STAAC	R.VD(+57.02)DIAVDLVER.F	Y	96.2	31.44	1299.67	0.9	650.841	2	43.12	57399	1	568	578	Y
3	5	Q5HJF4|PFLB_STAAC	L.S(-2.02)VAADSLSAIK.Y	Y	96.1	31.16	1058.56	2.2	530.289	2	27.18	43011	1	525	535	Y
3	5	Q5HJF4|PFLB_STAAC	R.VALYGVDV(sub F)LMEEK.M	Y	1.5	31.1	1464.75	-2.8	489.257	3	46.12	59710	2	185	197	N
3	5	Q5HJF4|PFLB_STAAC	A.ERDLK(+78.05)AGVITESEVQEIIDHFIMK.L	Y	95.2	30.92	2877.49	0.8	720.381	4	88.84	106901	1	284	307	Y
3	5	Q5HJF4|PFLB_STAAC	K.DGISNTFSIVPK(+57.02).S	Y	94.8	30.2	1333.69	9.2	667.857	2	44.2	62451	4	656	667	Y
3	5	Q5HJF4|PFLB_STAAC	Y.E(+314.19)GNDSFLAGPTEATSK.L	Y	94.3	29.87	1936.93	11.6	969.484	2	87.29	109860	2	38	53	Y
3	5	Q5HJF4|PFLB_STAAC	R.E(+57.02)TLIDAMEHPEEYPQLTIR.V	Y	93.9	29.65	2341.13	5	586.292	4	37.49	52250	13	703	721	Y
3	5	Q5HJF4|PFLB_STAAC	K.L(+53.97)WEQVMQLSK.E	Y	93.8	29.56	1314.63	17.1	658.331	2	46.74	63812	2	54	63	Y
3	5	Q5HJF4|PFLB_STAAC	R.EQQF(sub L)DVISR.T	Y	1.4	29.48	1120.55	19.5	561.294	2	31.07	46673	2	735	743	N
3	5	Q5HJF4|PFLB_STAAC	R.TST(-2.02)FLDIYAER.D	Y	93.5	29.16	1312.63	8.6	657.328	2	46.93	62327	1	275	285	Y
3	5	Q5HJF4|PFLB_STAAC	L.DKDM(+15.99)(sub L)ETIVGVQTEKPFK.R	Y	92.9	28.85	1979.99	-8	660.998	3	54.48	70258	3	91	107	Y
3	5	Q5HJF4|PFLB_STAAC	S.G(+57.02)YAVNFIK.L	Y	92.7	28.75	967.513	-14.9	484.756	2	58.39	70806	4	724	731	Y
3	5	Q5HJF4|PFLB_STAAC	K.YGNNDDRVDD(+57.02)IAVDLVER.F	Y	91.9	28.51	2133.99	6.7	712.343	3	47.94	60877	2	561	578	Y
3	5	Q5HJF4|PFLB_STAAC	R.PP(sub L)VTKNSFR.F	Y	91.8	28.45	1044.57	-11.8	523.287	2	25.02	41802	12	343	351	N
3	5	Q5HJF4|PFLB_STAAC	R.FLHSLD(+57.02)NLGPAPEPNLTVLWSVR.L	Y	91.8	28.42	2631.38	-7	878.128	3	78.95	97611	5	352	374	Y
3	5	Q5HJF4|PFLB_STAAC	K.DP(sub G)ISN(+.98)TFSIVPK.S	Y	1.4	28.36	1317.68	0.2	659.848	2	51.81	65485	1	656	667	Y
3	5	Q5HJF4|PFLB_STAAC	S.G(+42.01)DPTWY(sub V)TESIGGVGIDGR.P	Y	1.3	27.81	1920.89	12.8	961.462	2	80.66	95413	27	325	342	Y
3	5	Q5HJF4|PFLB_STAAC	K.A(+57.02)GVITESEVQEIIDHFIMK(+57.02).L	Y	90.9	27.7	2272.14	2.1	569.044	4	81.21	94118	12	289	307	Y
3	5	Q5HJF4|PFLB_STAAC	R.FLHSLDNLGPAPEPNLTVLWSVR(+72.02).L	Y	90.5	27.44	2646.38	8.4	883.141	3	67.38	79606	6	352	374	Y
3	5	Q5HJF4|PFLB_STAAC	K.A(+42.01)GVITET(sub S)EVQEIIDHFIMK.L	Y	1.3	27.14	2214.12	4.9	739.052	3	92.79	106310	1	289	307	Y
3	5	Q5HJF4|PFLB_STAAC	E.T(+225.09)LIDAMEHPEEYPQLTIR.V	Y	89.6	26.97	2380.16	-0.9	794.392	3	43.58	59545	9	704	721	Y
3	5	Q5HJF4|PFLB_STAAC	S.G(+42.01)DPY(sub T)WVTESIGGVGIDGR.P	Y	1.3	26.9	1918.91	8.5	960.468	2	73.92	88905	1	325	342	Y
3	5	Q5HJF4|PFLB_STAAC	R.E(+43.01)TLIDAME(+57.02)HPEEYPQLTIR.V	Y	89.5	26.89	2384.13	5.1	795.722	3	44.56	60077	3	703	721	Y
3	5	Q5HJF4|PFLB_STAAC	H.DTEIVRTMATGIAGV(sub L)SVAADSLSAIK.Y	Y	89.4	26.82	2575.35	-3.9	644.843	4	61.35	74126	1	510	535	N
3	5	Q5HJF4|PFLB_STAAC	K.YP(sub G)NNDDRVDDIAVDLVER.F	Y	1.3	26.79	2117	5.3	706.678	3	53.44	71686	1	561	578	N
3	5	Q5HJF4|PFLB_STAAC	K.T(+57.02)SSIQYE(+57.02)NDDIMR.E	Y	88.4	26.72	1684.74	0.4	562.586	3	19.26	34807	1	390	402	Y
3	5	Q5HJF4|PFLB_STAAC	R.EFIQLN(+.98)YTLYEGNDSFLAGPTEATSK.L	Y	94.4	26.57	2908.37	18.1	970.48	3	102.58	118602	9	28	53	Y
3	5	Q5HJF4|PFLB_STAAC	R.R(sub T)MATGIAGLSVAADSLSAIK.Y	Y	88.1	26.48	1931.05	4.5	644.694	3	97.65	112663	2	516	535	N
3	5	Q5HJF4|PFLB_STAAC	R.IEME(sub A)LHDTEIVR.T	Y	88	26.25	1483.73	12.5	495.591	3	31.94	47750	11	504	515	N
3	5	Q5HJF4|PFLB_STAAC	K.MH(+57.02)DFNTMSTE(+57.02)MSEDVIR.L	Y	87.9	26.01	2155.9	1.1	539.982	4	23.67	37716	1	198	214	Y
3	5	Q5HJF4|PFLB_STAAC	K.AGVITESEVQEIIDHF.I	Y	93.8	25.96	1785.88	8.5	893.954	2	84.86	101389	4	289	304	N
3	5	Q5HJF4|PFLB_STAAC	S.Y(sub G)DPTWVTESIGGVGIDGR.P	Y	1.2	25.86	1920.92	-6.1	961.462	2	80.66	97586	1	325	342	N
3	5	Q5HJF4|PFLB_STAAC	S.TEK(sub M)SEDVIR.L	Y	87.2	25.79	1075.55	8.7	538.787	2	24.95	41374	4	206	214	N
3	5	Q5HJF4|PFLB_STAAC	K.Q(sub A)GVITQ(sub E)SEVQEIIDHFIMK.L	Y	1.2	25.72	2214.14	-0.2	739.052	3	92.79	107485	2	289	307	N
3	5	Q5HJF4|PFLB_STAAC	K.IPYDCCKDGISNV(sub T)FSIVPK.S	Y	1.2	25.54	2097.03	-10.6	700.009	3	50.28	65675	3	649	667	N
3	5	Q5HJF4|PFLB_STAAC	R.E(+42.01)(+14.02)TLIDAME(+57.02)HPEEYPQLTIR.V	Y	86.8	25.48	2397.15	9	600.301	4	37.16	55449	2	703	721	Y
3	5	Q5HJF4|PFLB_STAAC	D.Y(+79.97)RKN(sub T)HNQGVFDAYSR.E	Y	1.2	25.45	1933.86	4.4	484.474	4	23.15	39886	1	141	155	Y
3	5	Q5HJF4|PFLB_STAAC	K.TR(sub L)LYAINGGK.D	Y	85.8	25.24	1091.61	16.4	546.821	2	56.4	71149	7	436	445	N
3	5	Q5HJF4|PFLB_STAAC	R.V(+41.03)DDIAVDLVER.F	Y	85.4	25.01	1283.67	-12	642.836	2	67.09	79831	1	568	578	Y
3	5	Q5HJF4|PFLB_STAAC	K.MHD(+57.02)FNTMSTE(+57.02)MSEDVIR.L	Y	85.3	24.98	2155.9	0.8	539.982	4	22.18	39352	1	198	214	Y
3	5	Q5HJF4|PFLB_STAAC	S.T(+28.03)EMSEDVIR.L	Y	85.2	24.82	1106.53	-1.7	554.27	2	19.82	35255	1	206	214	Y
3	5	Q5HJF4|PFLB_STAAC	R.F(+42.01)LHSLDNLGPAPEPNLTVLWSVR.L	Y	85.2	24.82	2616.37	-14.9	873.118	3	93.86	111498	1	352	374	Y
3	5	Q5HJF4|PFLB_STAAC	R.FLHSLD(+14.02)N(+15.99)LGPAPEPNLTVLWSVR.L	Y	85.2	24.81	2604.37	-2.9	869.128	3	71.59	86728	1	352	374	Y
3	5	Q5HJF4|PFLB_STAAC	K.DLQ(sub E)TIVGVQTEK.P	Y	85.2	24.78	1329.71	-6.3	665.86	2	40.4	56688	1	93	104	N
3	5	Q5HJF4|PFLB_STAAC	R.VDD(+57.02)IAVDLVER.F	Y	85.2	24.78	1299.67	0.9	650.841	2	43.12	58550	2	568	578	Y
3	5	Q5HJF4|PFLB_STAAC	R.T(+114.04)MATGIAGLSVAADSLSAIK.Y	Y	85.1	24.68	1990.04	-3.7	664.352	3	49.21	68062	8	516	535	Y
3	5	Q5HJF4|PFLB_STAAC	R.V(+43.01)ALYGVD(+57.02)FLMEEK.M	Y	85	24.52	1612.78	4.5	807.401	2	63.88	78946	9	185	197	Y
3	5	Q5HJF4|PFLB_STAAC	K.AGVITESEVQEIIDHFIM(+15.99)K(+42.01).L	Y	85	24.45	2216.1	2.8	555.035	4	85.51	97373	5	289	307	Y
3	5	Q5HJF4|PFLB_STAAC	R.NEK(sub E)GLVVDFEIEGDFPK.Y	Y	84.9	24.22	1934.96	4	968.492	2	77.62	95102	2	544	560	N
3	5	Q5HJF4|PFLB_STAAC	E.KMHDFNTMSTD(sub E)MSEDVIR.L	Y	1.1	24.04	2155.93	-15.8	539.982	4	23.67	39657	1	197	214	N
3	5	Q5HJF4|PFLB_STAAC	M.HDKYS(+77.99)YERIEMALHDTEIVR.T	Y	83.8	24.03	2582.2	14.8	646.567	4	32.68	50801	1	496	515	Y
3	5	Q5HJF4|PFLB_STAAC	R.FLHSLDN(+.98)LGPAPEPN(+.98)LTVL.W	Y	88.4	23.25	2048.05	15.1	1025.05	2	64.04	76258	1	352	370	Y
3	5	Q5HJF4|PFLB_STAAC	R.N(+57.02)LTSMLDGYAMQC(+57.02)GHHLNINVFNR.E	Y	82.7	23.25	2861.32	13	716.346	4	55.42	72026	4	679	702	Y
3	5	Q5HJF4|PFLB_STAAC	K.DGISL(sub N)TFSIVPK.S	Y	82.6	23.18	1275.71	8.8	638.867	2	50.22	62847	1	656	667	N
3	5	Q5HJF4|PFLB_STAAC	K.A(+57.02)GVITESEVQE(+57.02)IIDHFIMK.L	Y	82.6	23.11	2272.14	2.1	569.044	4	81.21	98336	2	289	307	Y
3	5	Q5HJF4|PFLB_STAAC	K.MHDFNTMST(+14.02)EMSEDVIR.L	Y	82.5	23.03	2055.87	13.9	686.307	3	33.89	50338	1	198	214	Y
3	5	Q5HJF4|PFLB_STAAC	R.EV(sub E)LSEQYR.A	Y	82.3	22.88	1022.5	0.2	512.259	2	19.26	33933	3	217	224	N
3	5	Q5HJF4|PFLB_STAAC	R.T(+42.01)M(+15.99)ATGIAGLSVAADSLSAIK.Y	Y	1	22.83	1934	4.8	645.678	3	53.73	70074	7	516	535	Y
3	5	Q5HJF4|PFLB_STAAC	R.VAQ(sub L)YGVDFLMEEK.M	Y	81	22.54	1527.73	0.9	764.872	2	43.58	62142	1	185	197	N
3	5	Q5HJF4|PFLB_STAAC	H.H(+42.01)LNINVFNR.E	Y	80.2	22.34	1167.61	2.4	584.816	2	46.31	61449	1	694	702	Y
3	5	Q5HJF4|PFLB_STAAC	R.ETLIDQ(sub A)MEHPEEYPQLTIR.V	Y	1	22.34	2341.13	5	586.292	4	37.49	51967	1	703	721	N
3	5	Q5HJF4|PFLB_STAAC	D.KDW(sub L)ET(+79.97)IVGVQTEKPFK.R	Y	1	22.22	1983.97	5.8	662.335	3	54.58	70134	7	92	107	Y
3	5	Q5HJF4|PFLB_STAAC	R.NLTSMLDGYE(sub A)MQC(+57.02)GHHLNINVFNR.E	Y	1	22.16	2862.3	10	716.59	4	57.77	70755	1	679	702	Y
3	5	Q5HJF4|PFLB_STAAC	K.L(+41.03)WEQVMQLSK.E	Y	79	21.83	1301.68	11.9	651.855	2	60.31	75309	4	54	63	Y
3	5	Q5HJF4|PFLB_STAAC	R.TMATGIAGLS(+114.04)VAADSLSAIK.Y	Y	78.1	21.69	1990.04	-3.7	664.352	3	49.21	66758	5	516	535	Y
3	5	Q5HJF4|PFLB_STAAC	R.E(+43.01)TLIDAMEH(+57.02)PEEYPQLTIR.V	Y	78.1	21.69	2384.13	5.1	795.722	3	44.56	62151	2	703	721	Y
3	5	Q5HJF4|PFLB_STAAC	K.V(sub T)LLYAINGGK.D	Y	1	21.64	1046.61	-16	524.305	2	35.32	46696	1	436	445	N
3	5	Q5HJF4|PFLB_STAAC	R.V(+57.02)ALYGVDFLMEE(+57.02)K.M	Y	77.8	21.54	1626.8	5.4	543.276	3	46.93	64674	5	185	197	Y
3	5	Q5HJF4|PFLB_STAAC	R.D(+42.01)(+57.02)QKGALSS(+79.97)LSSVAK.I	Y	77.8	21.53	1568.74	-6.4	523.919	3	38.13	55441	1	635	648	Y
3	5	Q5HJF4|PFLB_STAAC	R.TMAT(+114.04)GIAGLSVAADSLSAIK.Y	Y	77.7	21.51	1990.04	-3.7	664.352	3	49.21	63590	2	516	535	Y
3	5	Q5HJF4|PFLB_STAAC	R.TMATGIE(sub A)GLSVAADSLSAIK.Y	Y	1	21.5	1934	4.8	645.678	3	53.73	68709	1	516	535	N
3	5	Q5HJF4|PFLB_STAAC	R.LREQ(sub E)LSEQYR.A	Y	1	21.4	1320.68	5.4	441.236	3	30.51	46662	1	215	224	N
3	5	Q5HJF4|PFLB_STAAC	K.TSSIQYE(+57.02)NDDIMR.E	Y	77.4	21.36	1627.71	0.8	543.579	3	18.94	37563	3	390	402	Y
3	5	Q5HJF4|PFLB_STAAC	R.TPDYNELFSGDR(sub P)TWVTESIGGVGIDGR.P	Y	75.2	20.58	2940.39	1.5	981.138	3	75.64	92312	2	316	342	N
3	5	Q5HJF4|PFLB_STAAC	R.VALYGVD(+57.02)FLMEEK.M	Y	75	20.48	1569.77	1	524.266	3	46.12	65042	15	185	197	Y
3	5	Q5HJF4|PFLB_STAAC	R.TMATGIAGLSVE(sub A)ADSLSAIK.Y	Y	74.3	20.1	1934	-2.9	645.673	3	52.01	64773	1	516	535	N
3	5	Q5HJF4|PFLB_STAAC	R.L(+56.06)REELSEQYR.A	Y	74.2	20.08	1377.73	0.1	460.249	3	19.95	35315	1	215	224	Y
3	5	Q5HJF4|PFLB_STAAC	G.VN(sub D)FLMEEK.M	Y	0.9	19.99	1008.5	11.1	505.26	2	65.43	80850	1	190	197	N
3	5	Q5HJF4|PFLB_STAAC	R.TPDYN(+.98)ELFSGDPTWVTESIGGVGIDGRPLVTK.N	Y	77.5	19.97	3420.67	3.9	1141.24	3	75.29	89714	1	316	347	Y
3	5	Q5HJF4|PFLB_STAAC	K.AGVITESEVQEIID(+57.02)HFIMK.L	Y	73.9	19.92	2215.12	3.2	554.789	4	81.24	96041	1	289	307	Y
3	5	Q5HJF4|PFLB_STAAC	R.LREM(sub E)LSEQYR.A	Y	0.9	19.81	1323.66	-1.5	442.227	3	21.72	36249	1	215	224	N
3	5	Q5HJF4|PFLB_STAAC	R.V(+43.01)ALYGVDFLME(+57.02)EK.M	Y	73.6	19.77	1612.78	4.5	807.401	2	63.88	80308	5	185	197	Y
3	5	Q5HJF4|PFLB_STAAC	N.E(+57.02)EGLVVDFE(+57.02)IEGDFPK.Y	Y	73.6	19.73	1935.91	19	646.323	3	87.26	104597	1	545	560	Y
3	5	Q5HJF4|PFLB_STAAC	L.DKDLE(+37.95)TIVGVQTEKPFK.R	Y	71.2	19.46	1983.98	-0.4	662.335	3	54.58	70166	3	91	107	Y
3	5	Q5HJF4|PFLB_STAAC	R.LREELS(-18.01)EQYR.A	Y	71.1	19.42	1303.65	-10.2	435.553	3	22.34	34227	1	215	224	Y
3	5	Q5HJF4|PFLB_STAAC	G.Q(+.98)KYGFDLSRPAENFK.E	Y	75.7	19.42	1799.88	19.4	900.967	2	82.97	94485	1	234	248	Y
3	5	Q5HJF4|PFLB_STAAC	S.TE(+14.02)MSE(+14.02)DVIR.L	Y	71.1	19.41	1106.53	-1.7	554.27	2	19.82	34373	3	206	214	Y
3	5	Q5HJF4|PFLB_STAAC	M.ATGIAGLS(-2.02)VAADSLSAIK.Y	Y	71	19.34	1641.89	-11	821.945	2	56.47	69958	2	518	535	Y
3	5	Q5HJF4|PFLB_STAAC	E.M(+316.20)SEDVIR.L	Y	70.9	19.33	1164.61	-5.3	583.309	2	24.18	42029	2	208	214	Y
3	5	Q5HJF4|PFLB_STAAC	L.D(+42.01)KDLETIVGVQ(+.98)TEKPFK.R	Y	70.7	19.21	1989.03	1.3	664.018	3	59.46	74132	1	91	107	Y
3	5	Q5HJF4|PFLB_STAAC	K.EAVQWLYLAYLAAIKEQNGAAM(+15.99)SLGR.T	Y	75.1	19.18	2881.48	-5.9	961.495	3	102.61	114231	8	249	274	Y
3	5	Q5HJF4|PFLB_STAAC	R.E(+43.01)TLID(+57.02)AMEHPEEYPQLTIR.V	Y	70.6	19.16	2384.13	5.1	795.722	3	44.56	58834	1	703	721	Y
3	5	Q5HJF4|PFLB_STAAC	R.VS(+79.97)GYAVNFIKLT(+79.97)REQQLDVISRTFHESM	Y	74.8	19.07	3427.6	9.3	857.916	4	84.69	94416	1	722	749	Y
3	5	Q5HJF4|PFLB_STAAC	R.ETLID(+43.99)AME(+14.02)HPEEYPQLTIR.V	Y	69.6	19.02	2342.11	5.9	781.715	3	42.08	55700	1	703	721	Y
3	5	Q5HJF4|PFLB_STAAC	K.YGFDLSR.P	Y	74.1	18.87	856.408	16.1	429.218	2	32.36	45418	3	236	242	N
3	5	Q5HJF4|PFLB_STAAC	K.MH(+57.02)D(+57.02)FNTMSTEMSEDVIR.L	Y	68.8	18.8	2155.9	1.1	539.982	4	23.67	36535	4	198	214	Y
3	5	Q5HJF4|PFLB_STAAC	R.ETLIDAM(-48.00)EHPEEYPQLTIR.V	Y	67.9	18.7	2236.1	0.5	560.033	4	37.45	53611	2	703	721	Y
3	5	Q5HJF4|PFLB_STAAC	K.D(+42.01)LETIVGVQTEKPFKR.S	Y	67.7	18.67	1901.03	-10.2	634.676	3	29.86	45128	1	93	108	Y
3	5	Q5HJF4|PFLB_STAAC	I.GDY(+79.97)RRQ(sub V)ALYGVDFLMEEK.M	Y	0.8	18.53	2269.02	19	757.363	3	46.67	61838	3	180	197	Y
3	5	Q5HJF4|PFLB_STAAC	K.A(+57.02)GVITESEVQEIIDH(+57.02)FIMK.L	Y	67.1	18.26	2272.14	2.1	569.044	4	81.21	97095	2	289	307	Y
3	5	Q5HJF4|PFLB_STAAC	K.N(sub D)LETIVGVQTEK.P	Y	67	18.17	1329.71	-6.3	665.86	2	40.4	53496	2	93	104	N
3	5	Q5HJF4|PFLB_STAAC	L.GR(+160.04)TSTFLDIYAER.D	Y	67	18.16	1687.81	18.6	563.62	3	44.33	59061	4	273	285	Y
3	5	Q5HJF4|PFLB_STAAC	K.VASTITSHD(+14.02)AGYLD(+14.02)K.D	Y	66.3	18.06	1604.8	9.9	803.418	2	45.6	61778	2	78	92	Y
3	5	Q5HJF4|PFLB_STAAC	R.LREELSE(+57.02)QYR.A	Y	66.1	18.04	1378.68	4.2	460.571	3	20.95	35287	1	215	224	Y
3	5	Q5HJF4|PFLB_STAAC	R.VALYGVD(+14.02)FLMEEK.M	Y	65.3	17.96	1526.77	7.3	509.934	3	47.32	62066	2	185	197	Y
3	5	Q5HJF4|PFLB_STAAC	R.EQQ(+.98)LDVISR.T	Y	67.5	17.91	1087.55	14	544.79	2	27.57	42366	1	735	743	Y
3	5	Q5HJF4|PFLB_STAAC	K.DGISN(+.98)TFSIVPK.S	Y	67.3	17.85	1277.65	4.7	639.835	2	47.91	61513	1	656	667	Y
3	5	Q5HJF4|PFLB_STAAC	A.LHDTEIVE(sub R)TMATGIAGLSVAADSLSAIK.Y	Y	0.7	17.71	2812.45	-10.7	938.481	3	65.3	80160	1	508	535	N
3	5	Q5HJF4|PFLB_STAAC	T.LYEGNDSFLAGPTEATSK.L	Y	66.5	17.66	1898.89	12.4	950.464	2	53.34	66092	1	36	53	N
2	11	Q5HI63|ADH_STAAC	K.NADFGDVTGVTLGHEGIGK.V	Y	99.9	80.64	1885.92	2.3	629.648	3	40.4	54796	192	45	63	N
2	11	Q5HI63|ADH_STAAC	K.NAGYTVDGAMAEQVIVTADYAVK.V	Y	99.9	77.56	2385.15	6.8	796.063	3	102.65	115395	310	108	130	N
2	11	Q5HI63|ADH_STAAC	K.LDPAAASSITC(+57.02)AGVTTYK.A	Y	99.9	77.21	1824.89	4.3	913.458	2	36.16	51274	203	135	152	Y
2	11	Q5HI63|ADH_STAAC	R.KLEEINDIFEEMENGTITGR.M	Y	99.9	76.15	2337.12	5.3	780.05	3	67.05	82379	222	312	331	N
2	11	Q5HI63|ADH_STAAC	K.N(+43.01)ADFGDVTGVTLGHEGIGK.V	Y	99.9	75.41	1928.92	5.7	965.474	2	48.27	63610	19	45	63	Y
2	11	Q5HI63|ADH_STAAC	R.ALKPGEALVQTEYC(+57.02)GVC(+57.02)HTDLHVK.N	Y	99.9	74.29	2724.34	3.3	682.094	4	35.58	50182	139	21	44	Y
2	11	Q5HI63|ADH_STAAC	R.KLEEIN(+.98)DIFEEMENGTITGR.M	Y	99.9	74.18	2338.1	7.6	780.38	3	59.07	74385	31	312	331	Y
2	11	Q5HI63|ADH_STAAC	R.KLEEINDIFEEMEN(+.98)GTITGR.M	Y	99.9	74.07	2338.1	7.5	780.38	3	60.63	73524	113	312	331	Y
2	11	Q5HI63|ADH_STAAC	K.N(+57.02)ADFGDVTGVTLGHEGIGK.V	Y	99.9	73.78	1942.94	2.8	648.655	3	41.5	57557	37	45	63	Y
2	11	Q5HI63|ADH_STAAC	K.N(+.98)ADFGDVTGVTLGHEGIGK.V	Y	99.9	73.46	1886.9	3.7	944.461	2	45.5	58589	46	45	63	Y
2	11	Q5HI63|ADH_STAAC	K.IVAFDINDDKLAFAK.E	Y	99.9	73.07	1678.89	0.9	560.639	3	49.44	63339	149	189	203	N
2	11	Q5HI63|ADH_STAAC	D.PAAASSITC(+57.02)AGVTTYK.A	Y	99.9	72.03	1596.78	4	799.401	2	26.82	41662	74	137	152	Y
2	11	Q5HI63|ADH_STAAC	R.K(+43.01)LEEINDIFEEMENGTITGR.M	Y	99.9	71.17	2380.12	8.2	794.388	3	83.1	95093	37	312	331	Y
2	11	Q5HI63|ADH_STAAC	K.I(+57.02)VAFDINDDKLAFAK.E	Y	99.9	70.72	1735.91	0.8	579.646	3	51.03	64827	58	189	203	Y
2	11	Q5HI63|ADH_STAAC	R.LVLDGIEVVGSLVGTR.Q	Y	99.9	70.61	1625.94	4.2	813.978	2	82.9	102687	1203	274	289	N
2	11	Q5HI63|ADH_STAAC	K.L(+57.02)DPAAASSITC(+57.02)AGVTTYK.A	Y	99.9	70.39	1881.91	5.2	941.969	2	36.87	52017	24	135	152	Y
2	11	Q5HI63|ADH_STAAC	K.LEEINDIFEEMENGTITGR.M	Y	99.9	70.21	2209.02	8.1	737.354	3	73.12	87682	97	313	331	N
2	11	Q5HI63|ADH_STAAC	K.LEEINDIFEEMEN(+.98)GTITGR.M	Y	99.9	69.62	2210	6.3	1106.02	2	67.96	83049	23	313	331	Y
2	11	Q5HI63|ADH_STAAC	R.KLE(+57.02)EINDIFEEMEN(+.98)GTITGR.M	Y	99.9	69.11	2395.12	10.8	799.39	3	60.54	72841	8	312	331	Y
2	11	Q5HI63|ADH_STAAC	K.TPFNQAVDVVK.A	Y	99.9	69.04	1216.65	2.7	609.332	2	33.4	48468	55	242	252	N
2	11	Q5HI63|ADH_STAAC	K.VSNVKPGQWLGVFGIGGLGNLALQYAK.N	Y	99.9	68.84	2785.53	0.7	697.39	4	83.07	102277	249	156	182	N
2	11	Q5HI63|ADH_STAAC	K.I(+43.01)VAFDINDDKLAFAK.E	Y	99.9	68.62	1721.9	1.5	861.958	2	66.44	78977	54	189	203	Y
2	11	Q5HI63|ADH_STAAC	K.IVAFDIN(+.98)DDKLAFAK.E	Y	99.9	68	1679.88	4.6	560.969	3	53.6	66313	32	189	203	Y
2	11	Q5HI63|ADH_STAAC	K.NAGYTVDGAMAEQ(+.98)VIVTADYAVK.V	Y	99.9	67.93	2386.14	18.5	796.401	3	90.5	112737	65	108	130	Y
2	11	Q5HI63|ADH_STAAC	K.NAGYTVDGAMAE(+57.02)QVIVTADYAVK.V	Y	99.9	67.24	2442.17	4.3	815.069	3	43.22	65033	215	108	130	Y
2	11	Q5HI63|ADH_STAAC	K.NADFGDVTGVTLGH(+57.02)EGIGK.V	Y	99.9	67.07	1942.94	2.6	648.655	3	39.5	55542	24	45	63	Y
2	11	Q5HI63|ADH_STAAC	K.NP(sub A)DFGDVTGVTLGHEGIGK.V	Y	99.9	66.86	1911.93	10.8	956.984	2	45.66	63426	4	45	63	N
2	11	Q5HI63|ADH_STAAC	K.IVAFDINDDK.L	Y	99.9	66.82	1148.57	-0.3	575.293	2	33.92	47973	87	189	198	N
2	11	Q5HI63|ADH_STAAC	R.L(+43.01)VLDGIEVVGSLVGTR.Q	Y	99.9	66.8	1668.94	3.6	835.481	2	101.54	114313	31	274	289	Y
2	11	Q5HI63|ADH_STAAC	R.KLEEINDIFEEMEN(-17.03)GTITGR.M	Y	99.9	65.78	2320.09	6.5	774.375	3	65.34	77917	26	312	331	Y
2	11	Q5HI63|ADH_STAAC	K.T(+57.02)PFNQAVDVVK.A	Y	99.9	65.4	1273.67	5.3	637.844	2	33.43	47914	42	242	252	Y
2	11	Q5HI63|ADH_STAAC	K.GLDATVVTSVAK.T	Y	99.9	65.28	1159.64	-0.3	580.83	2	45.5	58448	565	230	241	N
2	11	Q5HI63|ADH_STAAC	R.VSIAWMFESC(+57.02)GR.C	Y	99.9	65.09	1441.65	4.1	721.834	2	60.41	76829	143	80	91	Y
2	11	Q5HI63|ADH_STAAC	R.K(+57.02)LEEINDIFEEMEN(+.98)GTITGR.M	Y	99.9	65.08	2395.12	10.8	799.39	3	60.54	72779	20	312	331	Y
2	11	Q5HI63|ADH_STAAC	K.V(+43.01)IEVAEDVESLK.I	Y	99.9	64.34	1372.71	2.6	687.363	2	76.74	89535	145	64	75	Y
2	11	Q5HI63|ADH_STAAC	K.NADFGDVTGVTLGHEGIGK(+57.02).V	Y	99.9	64.21	1942.94	2.6	648.655	3	39.5	57930	26	45	63	Y
2	11	Q5HI63|ADH_STAAC	R.KLEEINDIFEE(+57.02)MENGTITGR.M	Y	99.9	64.09	2394.14	2.6	599.543	4	39.47	56769	91	312	331	Y
2	11	Q5HI63|ADH_STAAC	R.KLEEINDIFQ(sub E)EMENGTITGR.M	Y	99.9	63.92	2336.13	-0.3	779.718	3	39.17	54529	2	312	331	N
2	11	Q5HI63|ADH_STAAC	K.L(+43.01)DPAAASSITC(+57.02)AGVTTYK.A	Y	99.9	63.24	1867.9	4.4	934.961	2	50.42	66896	11	135	152	Y
2	11	Q5HI63|ADH_STAAC	R.KLEEINDIFEEMEN(+.98)GT(-18.01)ITGR.M	Y	99.9	62.96	2320.09	2.9	1161.06	2	65.21	80135	6	312	331	Y
2	11	Q5HI63|ADH_STAAC	N.ADFGDVTGVTLGHEGIGK.V	Y	99.9	62.89	1771.87	1.6	591.633	3	40.95	55627	20	46	63	N
2	11	Q5HI63|ADH_STAAC	K.NAGYTVD(+57.02)GAMAEQVIVTADYAVK.V	Y	99.9	62.74	2442.17	4.3	815.069	3	43.22	60850	67	108	130	Y
2	11	Q5HI63|ADH_STAAC	K.VIEVAEDVESLK.I	Y	99.9	62.67	1329.7	2.2	665.86	2	40.4	54453	270	64	75	N
2	11	Q5HI63|ADH_STAAC	A.D(+225.09)FGDVTGVTLGHEGIGK.V	Y	99.9	62.57	1925.93	11.5	642.991	3	47.62	60683	64	47	63	Y
2	11	Q5HI63|ADH_STAAC	R.EAFEFAAENK.V	Y	99.9	62.23	1154.52	0	578.269	2	29.32	45989	254	294	303	N
2	11	Q5HI63|ADH_STAAC	R.L(+57.02)VLDGIEVVGSLVGTR.Q	Y	99.9	62.09	1682.96	1.4	561.994	3	65.01	77223	521	274	289	Y
2	11	Q5HI63|ADH_STAAC	K.NADFGD(+15.99)VTGVTLGHEGIGK.V	Y	99.9	62.02	1901.91	1.7	634.979	3	40.53	57740	13	45	63	Y
2	11	Q5HI63|ADH_STAAC	R.K(+57.02)LEEINDIFEEMENGTITGR.M	Y	99.9	61.99	2394.14	4.3	799.057	3	66.83	81543	15	312	331	Y
2	11	Q5HI63|ADH_STAAC	K.IVAFDINDDKLAF.A	Y	99.9	61.52	1479.76	3	740.89	2	63.07	78129	122	189	201	N
2	11	Q5HI63|ADH_STAAC	K.I(+57.02)VAFDINDDK.L	Y	99.9	61.31	1205.59	0.6	603.804	2	35.28	52286	57	189	198	Y
2	11	Q5HI63|ADH_STAAC	R.KLEEIND(+57.02)IFEEMEN(+.98)GTITGR.M	Y	99.9	61.3	2395.12	10.8	799.39	3	60.54	72746	2	312	331	Y
2	11	Q5HI63|ADH_STAAC	R.ALKPGEALVQTEYC(+57.02)GVC(+57.02)HTDLH(+57.02)VK.N	Y	99.9	61.26	2781.36	3.8	696.349	4	35.74	49808	11	21	44	Y
2	11	Q5HI63|ADH_STAAC	R.KLE(+57.02)EINDIFEEMENGTITGR.M	Y	99.9	60.01	2394.14	2.8	599.543	4	66.89	82369	2	312	331	Y
2	11	Q5HI63|ADH_STAAC	R.A(+57.02)LKPGEALVQTEYC(+57.02)GVC(+57.02)HTDLHVK.N	Y	99.9	59.91	2781.36	3.8	696.349	4	35.74	52076	22	21	44	Y
2	11	Q5HI63|ADH_STAAC	R.KLEE(+57.02)INDIFEEMEN(+.98)GTITGR.M	Y	99.9	59.65	2395.12	10.8	799.39	3	60.54	76034	3	312	331	Y
2	11	Q5HI63|ADH_STAAC	K.V(+57.02)SNVKPGQWLGVFGIGGLGNLALQYAK.N	Y	99.9	59.51	2842.55	2.4	948.526	3	83.26	99685	20	156	182	Y
2	11	Q5HI63|ADH_STAAC	K.LDPAAASSITC(+57.02)AGVTTYK(+57.02).A	Y	99.9	59.16	1881.91	5.2	941.969	2	36.87	52142	14	135	152	Y
2	11	Q5HI63|ADH_STAAC	R.KLEEIN(+.98)DIFEEMEN(+.98)GTITGR.M	Y	99.9	59.04	2339.08	5.3	780.706	3	54.16	69559	7	312	331	Y
2	11	Q5HI63|ADH_STAAC	K.VIEVAEDVESLK(+57.02).I	Y	99.9	58.96	1386.72	-3.6	694.367	2	40.08	57436	43	64	75	Y
2	11	Q5HI63|ADH_STAAC	K.V(+57.02)IEVAEDVESLK.I	Y	99.9	58.69	1386.72	0.4	694.37	2	42.8	57564	97	64	75	Y
2	11	Q5HI63|ADH_STAAC	V.LDGIEVVGSLVGTR.Q	Y	99.9	58.6	1413.78	0.3	707.899	2	59.04	74321	63	276	289	N
2	11	Q5HI63|ADH_STAAC	K.ELGADAIINSK.D	Y	99.9	58.28	1129.6	-0.6	565.806	2	29.25	48287	226	204	214	N
2	11	Q5HI63|ADH_STAAC	K.G(+43.01)LDATVVTSVAK.T	Y	99.9	58.23	1202.65	1	602.333	2	43.03	57701	87	230	241	Y
2	11	Q5HI63|ADH_STAAC	K.IVAFDINDDK(+57.02)LAFAK.E	Y	99.9	58.1	1735.91	0.2	579.645	3	49.02	64550	17	189	203	Y
2	11	Q5HI63|ADH_STAAC	R.K(+57.02)LEEINDIFEE(+57.02)MENGTITGR.M	Y	99.9	58.08	2451.16	3.8	613.799	4	39.47	53300	17	312	331	Y
2	11	Q5HI63|ADH_STAAC	V.SIAWMFESC(+57.02)GR.C	Y	99.9	57.87	1342.58	4.4	672.3	2	51	68560	10	81	91	Y
2	11	Q5HI63|ADH_STAAC	R.KLEEINDIFEE(+57.02)MEN(+.98)GTITGR.M	Y	99.9	57.83	2395.12	6.5	799.386	3	41.82	57503	8	312	331	Y
2	11	Q5HI63|ADH_STAAC	K.LDPAAASSITCE(sub A)GVTTYK.A	Y	98.9	57.5	1825.88	7.4	913.952	2	38.59	53754	5	135	152	N
2	11	Q5HI63|ADH_STAAC	K.DVDPVAEVMK.L	Y	99.9	57.39	1101.54	0.8	551.777	2	36.51	50322	30	215	224	N
2	11	Q5HI63|ADH_STAAC	R.KLEEINDIFEEM(+15.99)EN(+.98)GTITGR.M	Y	99.9	57.33	2354.09	12	785.715	3	47.62	63856	13	312	331	Y
2	11	Q5HI63|ADH_STAAC	R.E(+43.01)AFEFAAENK.V	Y	99.9	57.09	1197.53	12.9	599.78	2	44.07	58973	50	294	303	Y
2	11	Q5HI63|ADH_STAAC	R.LVLD(+21.98)GIEVVGSLVGTR.Q	Y	99.9	56.88	1647.92	-0.7	550.313	3	69.55	82369	3	274	289	Y
2	11	Q5HI63|ADH_STAAC	G.KVIEVAEDVESLK.I	Y	99.9	56.47	1457.8	1.6	729.907	2	34.92	50372	9	63	75	N
2	11	Q5HI63|ADH_STAAC	R.VVAVGLPVDK.M	Y	99.9	56.13	995.601	-1.7	498.807	2	30.06	43318	39	257	266	N
2	11	Q5HI63|ADH_STAAC	D.PVAEVMK.L	Y	99.9	56.13	772.415	-0.2	387.215	2	13.72	30941	13	218	224	N
2	11	Q5HI63|ADH_STAAC	R.KLEEINDIFEE(+43.04)MENGTITGR.M	Y	99.9	55.97	2380.16	-10.5	794.385	3	39.66	57471	1	312	331	Y
2	11	Q5HI63|ADH_STAAC	K.G(+57.02)LDATVVTSVAK.T	Y	99.9	55.76	1216.67	-0.1	609.34	2	31.94	47942	107	230	241	Y
2	11	Q5HI63|ADH_STAAC	K.IVAFDIN(+.98)DDK.L	Y	99.9	55.37	1149.56	2.7	575.787	2	36.35	53180	3	189	198	Y
2	11	Q5HI63|ADH_STAAC	R.K(+57.02)LEEINDIFE(+57.02)EMENGTITGR.M	Y	99.9	55.21	2451.16	3.8	613.799	4	39.47	57274	10	312	331	Y
2	11	Q5HI63|ADH_STAAC	R.LVLDGIE(+21.98)VVGSLVGTR.Q	Y	99.9	55.12	1647.92	-0.7	550.313	3	69.55	82309	7	274	289	Y
2	11	Q5HI63|ADH_STAAC	K.I(+56.06)VAFDINDDKLAFAK.E	Y	99.9	54.99	1734.96	12.2	579.333	3	52.3	65232	2	189	203	Y
2	11	Q5HI63|ADH_STAAC	K.IVAFDINDDKLAFAK(+57.02).E	Y	99.9	54.65	1735.91	0.2	579.645	3	49.02	66810	19	189	203	Y
2	11	Q5HI63|ADH_STAAC	R.KLEE(+57.02)INDIFEEMENGTITGR.M	Y	99.9	54.59	2394.14	2.8	599.543	4	66.89	83113	1	312	331	Y
2	11	Q5HI63|ADH_STAAC	K.NAGYTVDGAMAEQT(sub V)IVTADYAVK.V	Y	98.9	54.29	2387.13	18.6	796.732	3	98.86	112737	1	108	130	N
2	11	Q5HI63|ADH_STAAC	R.EAFEFAAENK(+57.02).V	Y	99.9	54.11	1211.55	-1	606.779	2	29.16	44750	32	294	303	Y
2	11	Q5HI63|ADH_STAAC	R.ALKPGEALVQTEY.C	Y	99.9	54.07	1417.75	0.1	709.88	2	34.31	48881	26	21	33	N
2	11	Q5HI63|ADH_STAAC	K.LD(+57.02)PAAASSITC(+57.02)AGVTTYK.A	Y	99.9	53.89	1881.91	5.2	941.969	2	36.87	55304	4	135	152	Y
2	11	Q5HI63|ADH_STAAC	K.L(+57.02)TDNK(+15.99)GLDATVVTSVAK.T	Y	99.9	53.7	1803.96	3.8	602.329	3	43.35	58104	27	225	241	Y
2	11	Q5HI63|ADH_STAAC	R.K(+57.02)LEEINDIFE(+57.02)EMEN(+.98)GTITGR.M	Y	99.9	53.64	2452.14	3.5	614.045	4	41.66	56342	3	312	331	Y
2	11	Q5HI63|ADH_STAAC	R.K(+57.02)LEEINDIFEE(+57.02)MEN(+.98)GTITGR.M	Y	99.9	53.56	2452.14	3.5	614.045	4	41.66	59472	15	312	331	Y
2	11	Q5HI63|ADH_STAAC	K.IVAFDINDD(+57.02)KLAFAK.E	Y	99.9	53.39	1735.91	0.2	579.645	3	49.02	65418	5	189	203	Y
2	11	Q5HI63|ADH_STAAC	K.N(+27.99)VMGAK(+42.01)IVAFDINDDKLAFAK.E	Y	99.9	52.84	2349.2	2.7	784.077	3	48.76	63264	5	183	203	Y
2	11	Q5HI63|ADH_STAAC	I.VAFDINDDKLAFAK.E	Y	99.9	52.82	1565.81	-0.8	522.943	3	44.07	60639	13	190	203	N
2	11	Q5HI63|ADH_STAAC	D.GIEVVGSLVGTR.Q	Y	99.9	52.78	1185.67	-0.4	593.843	2	39.69	54202	23	278	289	N
2	11	Q5HI63|ADH_STAAC	A.FDINDDKLAFAK.E	Y	99.9	52.57	1395.7	-9	466.238	3	38.33	54190	6	192	203	N
2	11	Q5HI63|ADH_STAAC	V.IEVAEDVESLK.I	Y	99.9	52.36	1230.63	0.8	616.325	2	34.7	53279	29	65	75	N
2	11	Q5HI63|ADH_STAAC	K.VSNVKPGQWLE(sub G)VFGIGGLGNLALQYAK.N	Y	99.9	52.33	2857.55	-8.6	953.515	3	78.75	95254	1	156	182	N
2	11	Q5HI63|ADH_STAAC	K.VIE(+57.02)VAEDVESLK.I	Y	99.9	52.06	1386.72	-3.6	694.367	2	40.08	53098	11	64	75	Y
2	11	Q5HI63|ADH_STAAC	F.GIGGLGNLALQYAK.N	Y	99.9	51.85	1373.77	-18.9	687.878	2	43.38	67814	1	169	182	N
2	11	Q5HI63|ADH_STAAC	K.N(+.98)AGYTVDGAMAEQVIVTADYAVK.V	Y	99.9	51.74	2386.14	18.5	796.401	3	90.5	103279	19	108	130	Y
2	11	Q5HI63|ADH_STAAC	K.NAGYTVDGAM(-4.99)AEQVIVTADYAVK.V	Y	99.9	51.51	2380.17	-10.4	794.388	3	83.1	95094	16	108	130	Y
2	11	Q5HI63|ADH_STAAC	R.V(+43.01)VAVGLPVDK.M	Y	99.9	51.45	1038.61	-2.7	520.309	2	47.46	61664	24	257	266	Y
2	11	Q5HI63|ADH_STAAC	R.KLEEIND(+57.02)IFEEMENGTITGR.M	Y	99.9	51.3	2394.14	2.8	599.543	4	66.89	79828	1	312	331	Y
2	11	Q5HI63|ADH_STAAC	K.IVAFDIN(-17.03)DDKLAFAK.E	Y	99.9	51.29	1661.87	1.4	554.964	3	52.76	66343	13	189	203	Y
2	11	Q5HI63|ADH_STAAC	R.KLE(+57.02)EINDIFEE(+57.02)MENGTITGR.M	Y	99.9	50.99	2451.16	3.8	613.799	4	39.47	57337	1	312	331	Y
2	11	Q5HI63|ADH_STAAC	K.NADF(+31.99)GDVTGVTLGHEGIGK.V	Y	99.9	50.75	1917.91	6.5	640.314	3	40.11	57025	14	45	63	Y
2	11	Q5HI63|ADH_STAAC	K.NADFGDVTGVTLGHE(+57.02)GIGK.V	Y	99.9	50.75	1942.94	2.6	648.655	3	39.5	56870	3	45	63	Y
2	11	Q5HI63|ADH_STAAC	R.KLEEIN(+.98)DIFE(+57.02)EMENGTITGR.M	Y	99.9	50.36	2395.12	6.5	799.386	3	41.82	58800	2	312	331	Y
2	11	Q5HI63|ADH_STAAC	K.G(+57.02)LDATVVTSVAK(+57.02).T	Y	99.9	50.16	1273.69	-11.2	637.844	2	33.43	50335	23	230	241	Y
2	11	Q5HI63|ADH_STAAC	K.NADFP(sub G)DVTGVTLGHEGIGK.V	Y	98.6	50.15	1925.95	5.5	963.987	2	47.78	63581	5	45	63	N
2	11	Q5HI63|ADH_STAAC	R.KLEEINDIFEEME(+57.02)NGTITGR.M	Y	99.9	50.14	2394.14	2.9	599.543	4	101.18	112752	2	312	331	Y
2	11	Q5HI63|ADH_STAAC	R.ALKPGEALVQTEYC(+57.02)GVC(+57.02)H(+57.02)TDLHVK.N	Y	99.9	50.11	2781.36	3.8	696.349	4	35.74	49068	6	21	44	Y
2	11	Q5HI63|ADH_STAAC	K.LDPAAASA(sub S)ITCAGVTTYK.A	Y	98.6	49.51	1751.88	14.5	876.958	2	35.87	49474	2	135	152	N
2	11	Q5HI63|ADH_STAAC	R.EAFEFAAE(+57.02)NK.V	Y	99.9	49.39	1211.55	-1	606.779	2	29.16	44197	7	294	303	Y
2	11	Q5HI63|ADH_STAAC	K.VIEVAED(+57.02)VESLK.I	Y	99.9	49.38	1386.72	-3.6	694.367	2	40.08	56632	3	64	75	Y
2	11	Q5HI63|ADH_STAAC	R.E(+57.02)AFEFAAENK.V	Y	99.9	49.36	1211.55	0.8	606.781	2	30.38	48940	12	294	303	Y
2	11	Q5HI63|ADH_STAAC	K.GLDATVVTSVAK(+57.02).T	Y	99.9	49.14	1216.67	-0.1	609.34	2	31.94	47696	20	230	241	Y
2	11	Q5HI63|ADH_STAAC	D.PAAASSITCE(sub A)GVTTYK.A	Y	98.1	49.02	1597.77	6.2	799.895	2	29.29	45847	7	137	152	N
2	11	Q5HI63|ADH_STAAC	K.NAGYTVDGAMAK(sub E)QVIVTADYAVK.V	Y	99.9	48.96	2384.2	0.9	795.743	3	75.35	88838	6	108	130	N
2	11	Q5HI63|ADH_STAAC	R.EP(sub A)FEFAAENK.V	Y	99.9	48.47	1180.54	14.1	591.286	2	36.29	52934	19	294	303	N
2	11	Q5HI63|ADH_STAAC	K.E(+57.02)LGADAIINSK.D	Y	99.9	48.47	1186.62	-6	594.313	2	30.03	48633	15	204	214	Y
2	11	Q5HI63|ADH_STAAC	K.E(-18.01)LGADAIINSK.D	Y	99.9	48.29	1111.59	-2.4	556.8	2	29.29	45802	16	204	214	Y
2	11	Q5HI63|ADH_STAAC	R.KLEEIN(+.98)DIFEEME(+57.02)N(+.98)GTITGR.M	Y	99.9	48.04	2396.11	12.6	600.041	4	41.63	57583	15	312	331	Y
2	11	Q5HI63|ADH_STAAC	K.MNLDIPR.L	Y	99.9	47.35	857.443	-5.6	429.726	2	31.52	46162	16	267	273	N
2	11	Q5HI63|ADH_STAAC	K.LEEINDIFEEME(+57.02)N(+.98)GTITGR.M	Y	99.8	47.24	2267.03	11.5	1134.53	2	46.67	60016	4	313	331	Y
2	11	Q5HI63|ADH_STAAC	L.DATVVTSVAK.T	Y	99.9	47.08	989.539	-2.7	495.776	2	17.71	34676	48	232	241	N
2	11	Q5HI63|ADH_STAAC	R.KLEEIN(+.98)DIFEE(+57.02)MEN(+.98)GTITGR.M	Y	99.8	47	2396.11	12.6	600.041	4	41.63	57145	43	312	331	Y
2	11	Q5HI63|ADH_STAAC	K.V(+14.02)IEVAEDVESLK.I	Y	99.8	46.77	1343.72	1.6	672.868	2	43.61	60132	11	64	75	Y
2	11	Q5HI63|ADH_STAAC	R.V(+57.02)VAVGLPVDK.M	Y	99.8	46.71	1052.62	-1.9	527.318	2	30.71	44432	24	257	266	Y
2	11	Q5HI63|ADH_STAAC	R.A(+42.01)LKPGEALVQ(+.98)TEYC(+57.02)GVC(+57.02)HTDLHVK.N	Y	99.9	46.3	2767.33	7.5	692.845	4	46.41	60564	9	21	44	Y
2	11	Q5HI63|ADH_STAAC	K.ELGADAIINSK(+57.02).D	Y	99.8	46.17	1186.62	-13.3	594.309	2	28.83	45313	29	204	214	Y
2	11	Q5HI63|ADH_STAAC	K.VIEM(sub V)AEDVESLK.I	Y	99.8	46.06	1361.67	13.6	681.854	2	40.63	58487	11	64	75	N
2	11	Q5HI63|ADH_STAAC	R.KLEEIP(sub N)DIFEEMENGTITGR.M	Y	96.3	46.04	2320.13	8.8	774.389	3	61.32	74264	2	312	331	N
2	11	Q5HI63|ADH_STAAC	K.VIEVAE(+57.02)DVESLK.I	Y	99.8	45.97	1386.72	-3.6	694.367	2	40.08	56659	5	64	75	Y
2	11	Q5HI63|ADH_STAAC	R.KLEEINDIF(+31.99)E(+57.02)EMENGTITGR.M	Y	99.8	45.96	2426.13	3	607.541	4	39.59	54295	1	312	331	Y
2	11	Q5HI63|ADH_STAAC	R.ALKPGEALVQTE(+57.02)YC(+57.02)GVC(+57.02)HTDLHVK.N	Y	99.8	45.68	2781.36	3.8	696.349	4	35.74	50214	1	21	44	Y
2	11	Q5HI63|ADH_STAAC	R.A(+43.01)LKPGEALVQTEYC(+57.02)GVC(+57.02)HTDLHVK.N	Y	99.8	45.55	2767.34	3.4	692.845	4	46.41	60004	14	21	44	Y
2	11	Q5HI63|ADH_STAAC	K.IVAFDIND(+57.02)DKLAFAK.E	Y	99.8	45.52	1735.91	0.2	579.645	3	49.02	63404	2	189	203	Y
2	11	Q5HI63|ADH_STAAC	R.EAFEFAAENKVTPK.V	Y	99.9	45.24	1579.79	-1.2	527.603	3	30.51	46885	2	294	307	N
2	11	Q5HI63|ADH_STAAC	S.N(+226.08)VKPGQWLGVFGIGGLGNLALQYAK.N	Y	99.8	45.16	2825.5	17.5	707.396	4	89.52	105904	3	158	182	Y
2	11	Q5HI63|ADH_STAAC	R.KLEEINDIFEEME(+57.02)N(+.98)GTITGR.M	Y	99.8	45.12	2395.12	6.5	799.386	3	41.82	56017	3	312	331	Y
2	11	Q5HI63|ADH_STAAC	Q.DLREAFEFAAENK.V	Y	99.9	45.09	1538.74	-0.3	770.375	2	29.74	48076	10	291	303	N
2	11	Q5HI63|ADH_STAAC	K.NADFGDVTGVTLGH.E	Y	99.9	45.03	1401.65	9.8	701.84	2	41.37	56164	2	45	58	N
2	11	Q5HI63|ADH_STAAC	R.KLEEINDIF(+31.99)EEME(+57.02)NGTITGR.M	Y	99.8	45	2426.13	3	607.541	4	39.59	57362	1	312	331	Y
2	11	Q5HI63|ADH_STAAC	R.KLEEIN(+.98)DIFE(+57.02)EMEN(+.98)GTITGR.M	Y	99.8	44.98	2396.11	12.6	600.041	4	41.63	56307	7	312	331	Y
2	11	Q5HI63|ADH_STAAC	R.ALKPGEALVQ(+.98)TEYC(+57.02)GVC(+57.02)HTDLHVK.N	Y	99.9	44.85	2725.32	10.1	909.457	3	37.81	53815	3	21	44	Y
2	11	Q5HI63|ADH_STAAC	R.KLEEIN(+.98)DIFEEME(+57.02)NGTITGR.M	Y	99.8	44.84	2395.12	8.7	599.793	4	37.1	53804	11	312	331	Y
2	11	Q5HI63|ADH_STAAC	R.KLEE(+57.02)INDIFEE(+57.02)MENGTITGR.M	Y	99.8	44.8	2451.16	3.8	613.799	4	39.47	55599	1	312	331	Y
2	11	Q5HI63|ADH_STAAC	A.WMFESC(+57.02)GR.C	Y	99.9	44.76	1071.43	-2.1	536.72	2	34.89	51225	15	84	91	Y
2	11	Q5HI63|ADH_STAAC	E.AFEFAAENK.V	Y	99.9	44.67	1025.48	-0.3	513.748	2	27.08	43847	18	295	303	N
2	11	Q5HI63|ADH_STAAC	K.E(+57.02)LGAD(-18.01)AIINSK.D	Y	99.8	44.49	1168.61	2.5	585.313	2	38.33	56650	28	204	214	Y
2	11	Q5HI63|ADH_STAAC	L.DP(sub G)IEVVGSLVGTR.Q	Y	93.3	44.3	1340.73	-5	671.369	2	53.6	68244	2	277	289	N
2	11	Q5HI63|ADH_STAAC	Y.TVD(+57.02)GAMAEQVIVTADYAVK.V	Y	99.7	44.15	2037.01	0.1	680.01	3	35.93	50832	4	112	130	Y
2	11	Q5HI63|ADH_STAAC	R.KLEEINDIFEE(+57.02)M(+31.99)ENGTITGR.M	Y	99.7	43.71	2426.13	3	607.541	4	39.59	54393	2	312	331	Y
2	11	Q5HI63|ADH_STAAC	R.ALKPGEALVQTEYC(+57.02)GVC(+57.02)HTD(+57.02)LHVK.N	Y	99.7	43.58	2781.36	3.8	696.349	4	35.74	50521	2	21	44	Y
2	11	Q5HI63|ADH_STAAC	G.DVTGVTLGHEGIGK.V	Y	99.9	43.52	1381.72	-1.6	461.58	3	27.47	42793	7	50	63	N
2	11	Q5HI63|ADH_STAAC	K.TPFN(+.98)Q(+.98)AVDVVK.A	Y	99.9	43.22	1218.61	12.6	610.322	2	43.12	57769	7	242	252	Y
2	11	Q5HI63|ADH_STAAC	K.LEEINDIFEEME(+57.02)NGTITGR.M	Y	99.7	43.2	2266.04	4.9	756.358	3	44.52	60039	4	313	331	Y
2	11	Q5HI63|ADH_STAAC	R.K(+57.02)LEEINDIFEEME(+57.02)N(+.98)GTITGR.M	Y	99.7	43.11	2452.14	6.2	818.393	3	41.73	58744	3	312	331	Y
2	11	Q5HI63|ADH_STAAC	K.IVAFDINDDKLA.F	Y	99.9	43.09	1332.69	5.4	667.357	2	46.31	59969	27	189	200	N
2	11	Q5HI63|ADH_STAAC	K.NADFGD(+57.02)VTGVTLGHEGIGK.V	Y	99.7	43.06	1942.94	2.6	648.655	3	39.5	57341	5	45	63	Y
2	11	Q5HI63|ADH_STAAC	R.KLEEINDIFE(+57.02)EMENGTITGR.M	Y	99.7	43.02	2394.14	3.4	599.544	4	106.25	117498	1	312	331	Y
2	11	Q5HI63|ADH_STAAC	K.K(sub E)LGADAIINSK.D	Y	99.7	42.17	1128.65	-1.3	565.332	2	44.59	61199	9	204	214	N
2	11	Q5HI63|ADH_STAAC	D.INDDH(sub K)LAFAKELGADAIINSK.D	Y	90.7	42.17	2254.16	-10	564.541	4	28.09	44651	13	194	214	N
2	11	Q5HI63|ADH_STAAC	R.K(+57.02)LEEINDIFEEME(+57.02)NGTITGR.M	Y	99.6	42.01	2451.16	3.8	613.799	4	39.47	58386	2	312	331	Y
2	11	Q5HI63|ADH_STAAC	K.M(sub V)IEVAEDVESLK.I	Y	99.6	41.69	1361.67	13.6	681.854	2	40.63	55137	5	64	75	N
2	11	Q5HI63|ADH_STAAC	R.ALKPGEALVQTEYC(+57.02).G	Y	99.8	41.68	1577.78	4.1	789.898	2	33.79	48326	15	21	34	Y
2	11	Q5HI63|ADH_STAAC	K.NAGYTVN(sub D)GAMAEQVIVTADYAVK.V	Y	99.6	41.41	2384.17	16.2	795.743	3	75.35	88739	2	108	130	N
2	11	Q5HI63|ADH_STAAC	R.LVLDGIEVVGSLVGT(-18.01)R.Q	Y	99.6	41.04	1607.92	-7.4	536.978	3	69.71	84694	5	274	289	Y
2	11	Q5HI63|ADH_STAAC	L.T(+79.97)DNK(+42.01)GLDATVVTSVAK.T	Y	99.6	41.02	1739.83	1.7	580.953	3	49.93	66530	3	226	241	Y
2	11	Q5HI63|ADH_STAAC	K.N(+57.02)AGYTVDGAMAEQVIVTADYAVK.V	Y	99.5	40.89	2442.17	4.3	815.069	3	43.22	63608	2	108	130	Y
2	11	Q5HI63|ADH_STAAC	S.S(+314.19)ITC(+57.02)AGVTTYK.A	Y	99.5	40.59	1513.77	19.4	757.909	2	36.16	50990	9	142	152	Y
2	11	Q5HI63|ADH_STAAC	K.N(+.98)VMGAK(+57.02)IVAFDINDDK.L	Y	99.5	39.92	1806.88	6.9	603.306	3	34.57	49683	2	183	198	Y
2	11	Q5HI63|ADH_STAAC	K.LEEINDIFE(+57.02)EMENGTITGR.M	Y	99.5	39.8	2266.04	4.9	756.358	3	44.52	61247	5	313	331	Y
2	11	Q5HI63|ADH_STAAC	R.VSIAWM(-48.00)FESC(+57.02)GR.C	Y	99.4	39.75	1393.64	-0.9	465.555	3	36.06	51556	12	80	91	Y
2	11	Q5HI63|ADH_STAAC	K.LDPAAASSN(sub I)TC(+57.02)AGVTTYK.A	Y	99.4	39.43	1825.85	18.3	609.636	3	38.69	53654	3	135	152	Y
2	11	Q5HI63|ADH_STAAC	K.NAGYTVDGAMQ(sub A)EQVIVTADYAVK.V	Y	82.6	39.23	2442.17	4.3	815.069	3	43.22	60292	5	108	130	N
2	11	Q5HI63|ADH_STAAC	R.KLEE(+57.02)IN(+.98)DIFEEMENGTITGR.M	Y	99.2	38.7	2395.12	18.6	799.396	3	58.61	71911	2	312	331	Y
2	11	Q5HI63|ADH_STAAC	K.NAGYTT(sub V)DGAMAEQVIVTADYAVK.V	Y	81.7	38.62	2387.13	18.6	796.732	3	98.86	110256	1	108	130	N
2	11	Q5HI63|ADH_STAAC	K.VK(sub I)EVAEDVESLK.I	Y	99.2	38.47	1344.71	4.2	673.367	2	40.4	59107	2	64	75	N
2	11	Q5HI63|ADH_STAAC	K.GLD(+57.02)ATVVTSVAK.T	Y	99.2	38.24	1216.67	-0.1	609.34	2	31.94	46990	2	230	241	Y
2	11	Q5HI63|ADH_STAAC	R.L(+316.20)VLDGIEVVGSLVGTR.Q	Y	99.2	38.21	1942.14	-9.1	972.068	2	69.29	81249	14	274	289	Y
2	11	Q5HI63|ADH_STAAC	K.W(sub L)TDNKGLDATVVTSVAK.T	Y	78.3	38.21	1803.94	15.5	602.329	3	43.35	56991	1	225	241	N
2	11	Q5HI63|ADH_STAAC	R.KLEEIN(+.98)D(+57.02)IFEEMEN(+.98)GTITGR.M	Y	99.2	38.07	2396.11	12.6	600.041	4	41.63	59323	1	312	331	Y
2	11	Q5HI63|ADH_STAAC	K.LEEINDIFEE(+57.02)MENGTITGR.M	Y	99.1	37.66	2266.04	4.9	756.358	3	44.52	61843	20	313	331	Y
2	11	Q5HI63|ADH_STAAC	K.V(+57.02)SNVKPGQ(+.98)WLGVFGIGGLGNLALQYAK.N	Y	99.1	37.65	2843.53	8.2	711.896	4	83.26	99244	2	156	182	Y
2	11	Q5HI63|ADH_STAAC	K.N(+.98)P(sub A)DFGDVTGVTLGHEGIGK.V	Y	71.8	37.61	1912.92	13.6	638.655	3	45.56	62969	2	45	63	Y
2	11	Q5HI63|ADH_STAAC	K.NAGY(+79.97)TVDGAMAET(sub Q)VIVTADYAVK.V	Y	71.1	37.32	2438.11	14.4	813.722	3	54.12	66179	1	108	130	Y
2	11	Q5HI63|ADH_STAAC	K.NAGYTVDGAM(+15.99)AEQVV(sub I)VTADYAVK.V	Y	71	37.28	2387.13	18.6	796.732	3	98.86	111735	1	108	130	Y
2	11	Q5HI63|ADH_STAAC	R.KLE(+57.02)EINDIFE(+57.02)EMENGTITGR.M	Y	98.9	36.93	2451.16	3.8	613.799	4	39.47	52961	1	312	331	Y
2	11	Q5HI63|ADH_STAAC	R.KLEE(+57.02)INDIFEEME(+57.02)NGTITGR.M	Y	98.8	36.77	2451.16	3.8	613.799	4	39.47	54174	1	312	331	Y
2	11	Q5HI63|ADH_STAAC	K.LEEINDIFE(+57.02)EMEN(+.98)GTITGR.M	Y	98.8	36.75	2267.03	7.3	756.688	3	46.35	64379	8	313	331	Y
2	11	Q5HI63|ADH_STAAC	K.NADFP(sub G)DVTGVTLGHEN(sub G)IGK.V	Y	69.2	36.55	1982.97	3.4	662	3	47.13	65118	2	45	63	N
2	11	Q5HI63|ADH_STAAC	L.T(+42.01)(+79.97)DNKGLDATVVTSVAK.T	Y	98.8	36.3	1739.83	1.7	580.953	3	49.93	62812	3	226	241	Y
2	11	Q5HI63|ADH_STAAC	R.KLEEINDR(sub I)FEEM(+15.99)ENGTITGR.M	Y	63	36.22	2396.13	3.2	600.041	4	41.63	58106	1	312	331	Y
2	11	Q5HI63|ADH_STAAC	I.VAFDINDDK.L	Y	99.4	36.21	1035.49	0.9	518.751	2	26.99	45459	11	190	198	N
2	11	Q5HI63|ADH_STAAC	K.VIEVAQ(sub E)DVESLK.I	Y	98.5	35.93	1328.72	-10.2	443.909	3	39.27	54780	4	64	75	N
2	11	Q5HI63|ADH_STAAC	K.ELGADAIINSQ(sub K).D	Y	98.4	35.66	1129.56	-0.9	565.788	2	25.5	38927	4	204	214	N
2	11	Q5HI63|ADH_STAAC	K.NAP(sub G)YTVDGQ(sub A)MAEQVIVTADYAVK.V	Y	52.1	35.5	2482.2	5.4	828.413	3	49.76	65779	5	108	130	N
2	11	Q5HI63|ADH_STAAC	K.VIEVAEDVE(+57.02)SLK.I	Y	98.3	35.49	1386.72	-3.6	694.367	2	40.08	53555	5	64	75	Y
2	11	Q5HI63|ADH_STAAC	Y.TVDGAMAE(+57.02)QVIVTADYAVK.V	Y	98.2	35.28	2037.01	0.1	680.01	3	35.93	54333	11	112	130	Y
2	11	Q5HI63|ADH_STAAC	K.LEEIND(+57.02)IFEEMEN(+.98)GTITGR.M	Y	98.2	35.23	2267.03	7.3	756.688	3	46.35	60601	2	313	331	Y
2	11	Q5HI63|ADH_STAAC	P.FNQAVDVVK.A	Y	99.3	35.18	1018.54	-2.4	510.278	2	24.57	38177	5	244	252	N
2	11	Q5HI63|ADH_STAAC	R.KLEEINDIFE(+57.02)EMEN(+.98)GTITGR.M	Y	98.2	35.18	2395.12	6.5	799.386	3	41.82	63454	3	312	331	Y
2	11	Q5HI63|ADH_STAAC	K.LDPAAASSITP(sub C)AGA(sub V)TTYK.A	Y	51	35.11	1733.88	4.8	867.953	2	37.23	50622	1	135	152	N
2	11	Q5HI63|ADH_STAAC	K.ELGAD(+57.02)AIINSK.D	Y	98.1	35.04	1186.62	-13.3	594.309	2	28.83	46552	2	204	214	Y
2	11	Q5HI63|ADH_STAAC	K.N(+43.01)AGYTVD(+14.02)GAMAEQVIVTADYAVK.V	Y	98.1	34.86	2442.17	2.9	611.552	4	43.19	60248	3	108	130	Y
2	11	Q5HI63|ADH_STAAC	Y.TVDGQ(sub A)MAEQVIVTADYAVK.V	Y	49.2	34.46	2037.01	0.1	680.01	3	35.93	51949	3	112	130	N
2	11	Q5HI63|ADH_STAAC	R.K(+42.01)LEEIN(+.98)DIFEEMENGTITGR.M	Y	49.1	34.43	2380.11	12.9	794.388	3	83.1	98164	1	312	331	Y
2	11	Q5HI63|ADH_STAAC	K.V(sub I)VY(sub A)FDINDDKLAFAK.E	Y	48.7	34.28	1756.9	-8.8	586.637	3	49.96	67246	4	189	203	N
2	11	Q5HI63|ADH_STAAC	K.E(+37.95)LGADAIINSK.D	Y	97.9	34.21	1167.54	3.2	584.782	2	29.38	42890	3	204	214	Y
2	11	Q5HI63|ADH_STAAC	R.KLEEIND(+43.99)IFEEMEN(+.98)GTITGR.M	Y	97.9	34.15	2382.09	15.8	795.05	3	76	92456	1	312	331	Y
2	11	Q5HI63|ADH_STAAC	K.E(-18.01)LGAD(+57.02)AIINSK.D	Y	97.9	34.15	1168.61	2.5	585.313	2	38.33	54847	10	204	214	Y
2	11	Q5HI63|ADH_STAAC	K.NADFGDM(sub V)TGVTLGHEGIGK.V	Y	48.3	34.14	1917.89	15.7	640.314	3	40.11	57896	1	45	63	N
2	11	Q5HI63|ADH_STAAC	K.IVAFDINDDKLAFA.K	Y	99.1	34.01	1550.8	-1.6	776.405	2	61.28	78017	10	189	202	N
2	11	Q5HI63|ADH_STAAC	R.LVLD(+57.02)GIEVVGSLVGTR.Q	Y	97.8	33.83	1682.96	2.2	842.487	2	71.56	90506	7	274	289	Y
2	11	Q5HI63|ADH_STAAC	K.ELGADAIIN(+.98)SK.D	Y	99	33.62	1130.58	18.3	566.309	2	33.66	51785	37	204	214	Y
2	11	Q5HI63|ADH_STAAC	R.K(+57.02)(+42.01)LEEINDIFEEMENGTITGR.M	Y	97.6	33.51	2436.15	-4	813.053	3	68.25	85330	2	312	331	Y
2	11	Q5HI63|ADH_STAAC	Y.AKNVMGAK(+41.03)IVAFDINDDKLAFAK.E	Y	97.5	33.21	2519.36	-13.5	840.782	3	48.79	65780	1	181	203	Y
2	11	Q5HI63|ADH_STAAC	L.GNLD(sub A)LQYAKNVMGAK.I	Y	33.6	33.19	1620.83	6.4	406.217	4	31.91	50098	1	174	188	N
2	11	Q5HI63|ADH_STAAC	E.L(+127.06)GADAIINSK.D	Y	97.4	33.08	1127.62	-0.3	564.816	2	41.86	56247	10	205	214	Y
2	11	Q5HI63|ADH_STAAC	K.LTDN(+.98)H(sub K)GLDATVVTSVAK.T	Y	30	33	1740.89	18	581.314	3	55.42	71864	1	225	241	Y
2	11	Q5HI63|ADH_STAAC	K.LDPAAAT(sub S)SF(sub I)TCAGVTTYK.A	Y	29.8	32.86	1815.87	-2.8	908.94	2	39.59	56015	1	135	152	N
2	11	Q5HI63|ADH_STAAC	R.LP(sub V)LDGIEVVGSLVGTR.Q	Y	29.8	32.83	1623.92	-19.1	812.952	2	92.98	106719	1	274	289	N
2	11	Q5HI63|ADH_STAAC	K.LT(+79.96)D(+14.02)NKGLDATVVTSVAK.T	Y	97	32.71	1824.91	-8.1	609.307	3	36.26	50763	2	225	241	Y
2	11	Q5HI63|ADH_STAAC	K.VIEVAE(+57.02)D(-18.01)VESLK.I	Y	97	32.66	1368.71	-2.5	685.362	2	40.47	55145	8	64	75	Y
2	11	Q5HI63|ADH_STAAC	K.LT(+79.97)D(+14.02)NKGLDATVVTSVAK.T	Y	97	32.46	1824.92	-13.3	609.307	3	36.26	50326	4	225	241	Y
2	11	Q5HI63|ADH_STAAC	K.NADFGDVTGVTLGHEGIR(sub G)KVIEVAEDVESLK.I	Y	96.9	32.42	3296.69	6.5	825.185	4	85.93	101083	2	45	75	N
2	11	Q5HI63|ADH_STAAC	K.M(sub L)DPAT(sub A)ASSITCAGVTTYK.A	Y	26.8	32.34	1815.84	15.3	908.94	2	39.59	54033	5	135	152	N
2	11	Q5HI63|ADH_STAAC	K.VSNVKPP(sub G)QWLGVFGIGGLGNLALQYAK.N	Y	26	32.22	2825.56	5.6	942.865	3	89.69	104370	1	156	182	N
2	11	Q5HI63|ADH_STAAC	K.NVMGAH(sub K)V(sub I)VAFDINDDKLAFAK.E	Y	25.3	32.11	2274.15	5.9	569.547	4	61.58	74155	1	183	203	N
2	11	Q5HI63|ADH_STAAC	K.L(sub N)AGYTVDGAMAEQVIVTADYAVK.V	Y	96.5	32.04	2384.19	5.6	795.743	3	75.35	86445	3	108	130	N
2	11	Q5HI63|ADH_STAAC	K.VSNVK(+40.03)PGQWLGVFGIGGLGNLALQYAK.N	Y	96.5	31.99	2825.56	5.6	942.865	3	89.69	104803	2	156	182	Y
2	11	Q5HI63|ADH_STAAC	R.KLEEINDIFR(sub E)P(sub E)MENGTITGR.M	Y	24.4	31.97	2332.18	5.4	778.406	3	67.57	83842	2	312	331	N
2	11	Q5HI63|ADH_STAAC	K.LEEINDIFEE(+57.02)MEN(+.98)GTITGR.M	Y	96.4	31.91	2267.03	7.3	756.688	3	46.35	60940	8	313	331	Y
2	11	Q5HI63|ADH_STAAC	K.ELGADAIIN(-17.03)SK.D	Y	96.4	31.83	1112.57	2.1	557.294	2	32.98	48434	4	204	214	Y
2	11	Q5HI63|ADH_STAAC	K.Q(sub E)LGADAIINSK.D	Y	96.4	31.83	1128.61	-1	565.314	2	23.67	41085	5	204	214	N
2	11	Q5HI63|ADH_STAAC	R.KLEEINDIFEEMEP(sub N)GTITGR.M	Y	15.6	31.81	2320.13	14.1	774.393	3	64.1	77272	1	312	331	N
2	11	Q5HI63|ADH_STAAC	K.E(+43.04)LGADAIINSK.D	Y	96.3	31.61	1172.64	-4.7	587.324	2	39.92	57143	4	204	214	Y
2	11	Q5HI63|ADH_STAAC	R.ALKPGEALVQTEYC(+57.02)GVCHTD(+57.02)LHVK.N	Y	96.2	31.57	2724.34	4.2	682.094	4	32.13	50986	2	21	44	Y
2	11	Q5HI63|ADH_STAAC	R.VSIAWMFE(+57.02)SC(+57.02)GR.C	Y	96.1	31.32	1498.67	1.9	750.344	2	36.19	50653	10	80	91	Y
2	11	Q5HI63|ADH_STAAC	R.EAW(sub F)EFAAENK.V	Y	1.5	31.26	1193.54	3.9	597.777	2	40.14	55222	27	294	303	N
2	11	Q5HI63|ADH_STAAC	V.DKMNLDIPR(+541.06)LVLDGIEVVGSLVGTR.Q	Y	95.7	31.11	3249.55	16.2	813.408	4	66.44	81673	12	265	289	Y
2	11	Q5HI63|ADH_STAAC	K.GLDATVVTSVAQ(sub K).T	Y	95.7	31.09	1159.61	-4.9	387.541	3	19.82	36304	4	230	241	N
2	11	Q5HI63|ADH_STAAC	K.GLDAV(sub T)VVT(+79.97)SVAKTPFNQ(+.98)AVDVVK.A	Y	1.5	31.06	2437.25	-0.7	610.319	4	35.48	51538	1	230	252	Y
2	11	Q5HI63|ADH_STAAC	G.ADAIINSK.D	Y	98	30.83	830.45	-3.6	416.231	2	12.42	27440	16	207	214	N
2	11	Q5HI63|ADH_STAAC	R.KLEEIN(+.98)D(+57.02)IFEEMENGTITGR.M	Y	95.1	30.8	2395.12	18.6	799.396	3	58.61	71820	1	312	331	Y
2	11	Q5HI63|ADH_STAAC	K.N(sub G)LDATVVTSVAK.T	Y	1.5	30.75	1216.67	-14.7	609.332	2	33.4	49310	1	230	241	N
2	11	Q5HI63|ADH_STAAC	K.GR(sub L)DATVVTSVAK.T	Y	1.5	30.7	1202.66	-8.3	602.333	2	43.03	60492	4	230	241	N
2	11	Q5HI63|ADH_STAAC	K.D(+42.01)HKVSIEDK.K	Y	97.9	30.51	1111.55	5.6	371.526	3	24.18	39312	5	9	17	Y
2	11	Q5HI63|ADH_STAAC	K.N(+226.08)VMGAKIVAFD(+14.02)INDDKLAFAK.E	Y	94.3	29.86	2519.29	12.5	840.782	3	48.79	63053	1	183	203	Y
2	11	Q5HI63|ADH_STAAC	R.K(+43.99)LEEINDIFEEMEN(+.98)GTITGR.M	Y	94	29.72	2382.09	15.8	795.05	3	76	90934	2	312	331	Y
2	11	Q5HI63|ADH_STAAC	V.PEKLDPS(sub A)AAS(+79.97)SITC(+57.02)AGVTTYK.A	Y	1.4	29.33	2275.04	13	759.365	3	36.71	50990	1	132	152	Y
2	11	Q5HI63|ADH_STAAC	R.K(+43.01)LEEINDIFEE(+57.02)MENGTITGR.M	Y	93.4	29.06	2437.14	7.2	813.394	3	52.17	69745	4	312	331	Y
2	11	Q5HI63|ADH_STAAC	K.NG(sub A)DFGDY(sub V)TGVTLGHEGIGK.V	Y	1.4	28.98	1935.9	17.9	646.318	3	40.34	55350	1	45	63	N
2	11	Q5HI63|ADH_STAAC	R.ALKPGEALVQ(+.98)TEY.C	Y	96.6	28.74	1418.73	4.5	710.375	2	35.64	49070	6	21	33	Y
2	11	Q5HI63|ADH_STAAC	R.KLEEINDIFEEMEN(+.98)GTIT(-18.01)GR.M	Y	92.3	28.68	2320.09	2.9	1161.06	2	65.21	77562	1	312	331	Y
2	11	Q5HI63|ADH_STAAC	K.I(+57.02)VAFDIN(+.98)DDKLAF.A	Y	92.3	28.62	1537.77	14.4	769.902	2	64.69	81326	5	189	201	Y
2	11	Q5HI63|ADH_STAAC	R.KM(sub L)EEINDIFH(sub E)EMENGTITGR.M	Y	1.4	28.5	2363.09	-5.4	788.699	3	67.99	82478	1	312	331	N
2	11	Q5HI63|ADH_STAAC	K.NADFGD(+57.02)VT(-18.01)GVTLGHEGIGK.V	Y	91.9	28.48	1924.93	6.1	642.654	3	41.05	54985	1	45	63	Y
2	11	Q5HI63|ADH_STAAC	K.N(+42.01)AGYTVD(+57.02)GAMAEQVIVTADYAVK.V	Y	91.9	28.48	2484.18	11.4	829.078	3	51.23	63733	2	108	130	Y
2	11	Q5HI63|ADH_STAAC	K.LDPAAASSV(sub I)Y(sub T)CAGVTTYK.A	Y	1.4	28.35	1815.87	-2.8	908.94	2	39.59	54281	3	135	152	N
2	11	Q5HI63|ADH_STAAC	K.LT(+79.97)E(sub D)NKGLDATVVTSVAK.T	Y	1.4	28.07	1824.92	-9	609.31	3	40.98	54916	1	225	241	Y
2	11	Q5HI63|ADH_STAAC	R.ALK(+43.01)PGEALVQTEYC(+57.02)GVC(+57.02)HTDLHVK.N	Y	91.3	27.98	2767.34	3.4	692.845	4	46.41	60438	1	21	44	Y
2	11	Q5HI63|ADH_STAAC	K.NADFP(sub G)DVTGVTLN(sub G)HEGIGK.V	Y	1.3	27.64	1982.97	3.4	662	3	47.13	63375	1	45	63	N
2	11	Q5HI63|ADH_STAAC	K.VIEVAEDM(sub V)ESLK.I	Y	90.5	27.44	1361.67	13.6	681.854	2	40.63	58087	1	64	75	N
2	11	Q5HI63|ADH_STAAC	R.KLE(+57.02)EINDIFEE(+57.02)MEN(+.98)GTITGR.M	Y	90.4	27.37	2452.14	6.2	818.393	3	41.73	57687	1	312	331	Y
2	11	Q5HI63|ADH_STAAC	K.ELGADAIIN.S	Y	95.4	27.31	914.471	1.5	458.243	2	35.09	51494	16	204	212	N
2	11	Q5HI63|ADH_STAAC	K.IVAFDINDD(+17.03)KLAFAK.E	Y	90.2	27.31	1695.92	13	566.321	3	49.28	64858	2	189	203	Y
2	11	Q5HI63|ADH_STAAC	L.T(+42.01)(+79.97)DNKGLDATVVTSVAK.T	Y	1.3	27.3	1739.83	1.7	580.953	3	49.93	65077	1	226	241	Y
2	11	Q5HI63|ADH_STAAC	K.VIR(sub E)VAEDVESLK.I	Y	1.3	27.3	1356.76	0.7	679.388	2	59.04	71376	1	64	75	N
2	11	Q5HI63|ADH_STAAC	R.ALKPGEALVQTEYCGVC(+57.02)HTDLH(+57.02)VK.N	Y	90.2	27.28	2724.34	4.2	682.094	4	32.13	47954	1	21	44	Y
2	11	Q5HI63|ADH_STAAC	K.VIEF(sub V)AEDVESLK.I	Y	89.9	27.15	1377.7	-11.9	689.851	2	39.21	55173	1	64	75	N
2	11	Q5HI63|ADH_STAAC	G.LPVDK(+234.16)MNLDIPRLVLDGIEVVGSLVGTR.Q	Y	89.7	27.02	3251.86	11	1084.97	3	69.59	81994	30	262	289	Y
2	11	Q5HI63|ADH_STAAC	D.PAAASSIT(+203.08)C(+57.02)AGVTTYK.A	Y	89.4	26.84	1799.86	-2.5	900.936	2	39.69	53256	1	137	152	Y
2	11	Q5HI63|ADH_STAAC	R.KLEEIND(-15.99)IFEEMENGTITGR.M	Y	89.3	26.8	2321.12	7.1	774.72	3	60.5	76499	2	312	331	Y
2	11	Q5HI63|ADH_STAAC	R.KLEEINDIFEEMENP(sub G)TITGR.M	Y	1.3	26.56	2377.15	-9.5	595.288	4	41.4	57485	2	312	331	N
2	11	Q5HI63|ADH_STAAC	R.KLE(+57.02)EINDIFEEME(+57.02)NGTITGR.M	Y	88	26.37	2451.16	3.8	613.799	4	39.47	58363	1	312	331	Y
2	11	Q5HI63|ADH_STAAC	K.NAP(sub G)YTVDGAMAQ(sub E)QVIVTADYAVK.V	Y	1.2	26.28	2424.2	10.4	809.082	3	88.91	113757	3	108	130	N
2	11	Q5HI63|ADH_STAAC	K.N(+42.01)VM(+15.99)GAKIVAFDINDDK.L	Y	1.2	26.27	1806.88	6.9	603.306	3	34.57	48593	1	183	198	Y
2	11	Q5HI63|ADH_STAAC	K.L(+42.01)TDNP(sub K)GLDATVVTSVAK.T	Y	1.2	25.91	1741.91	11.6	581.651	3	32.49	49457	6	225	241	Y
2	11	Q5HI63|ADH_STAAC	L.D(+104.03)PAAASSITC(+57.02)AGVTTYK.A	Y	87.7	25.87	1815.83	17.2	908.94	2	39.59	55614	3	136	152	Y
2	11	Q5HI63|ADH_STAAC	H.EGIGK(+204.00)VIEVAEDVESLK.I	Y	87.6	25.85	2017.97	7.1	673.667	3	42.77	61275	2	59	75	Y
2	11	Q5HI63|ADH_STAAC	H.EGIGK(+183.04)VIEVAEDVESLK.I	Y	87.1	25.69	1997	-9.2	666.669	3	41.24	57990	13	59	75	Y
2	11	Q5HI63|ADH_STAAC	T.D(+42.01)NKGLDAY(sub T)VVTSVAK.T	Y	1.2	25.67	1620.84	2.4	406.217	4	31.91	50163	2	227	241	Y
2	11	Q5HI63|ADH_STAAC	R.E(-18.01)AFE(+57.02)FAAENK.V	Y	87	25.64	1193.54	3.9	597.777	2	40.14	55534	10	294	303	Y
2	11	Q5HI63|ADH_STAAC	K.NAD(+57.02)FGDVTGVTLGHEGIGK.V	Y	87	25.6	1942.94	2.6	648.655	3	39.5	59039	2	45	63	Y
2	11	Q5HI63|ADH_STAAC	K.IVAF(+31.99)DIN(+.98)DDKLAFAK.E	Y	86.1	25.34	1711.87	15.2	571.638	3	49.15	65044	1	189	203	Y
2	11	Q5HI63|ADH_STAAC	K.VIEVAEDVE(+57.02)S(-18.01)LK.I	Y	85.7	25.2	1368.71	-2.5	685.362	2	40.47	54864	5	64	75	Y
2	11	Q5HI63|ADH_STAAC	M.GAKA(sub I)VAFDINDDK.L	Y	1.2	25.14	1362.68	9.1	682.352	2	33.17	49561	1	186	198	N
2	11	Q5HI63|ADH_STAAC	K.VIEVAEDVES(-18.01)LK(+57.02).I	Y	85.3	24.95	1368.71	-2.5	685.362	2	40.47	55261	4	64	75	Y
2	11	Q5HI63|ADH_STAAC	R.K(+57.02)(+43.99)LEEINDIFEEMENGTITGR.M	Y	85.3	24.94	2438.13	6.4	813.722	3	54.12	67357	7	312	331	Y
2	11	Q5HI63|ADH_STAAC	K.NAV(sub G)YTVDGAMAEQVIVTADYAVK.V	Y	85.2	24.73	2427.2	6.2	810.079	3	99.02	109139	1	108	130	N
2	11	Q5HI63|ADH_STAAC	K.VIEVAED(-18.01)VE(+57.02)SLK.I	Y	85.1	24.62	1368.71	-2.5	685.362	2	40.47	55481	5	64	75	Y
2	11	Q5HI63|ADH_STAAC	R.KLEEINDIFEEM(-48.00).E	Y	85	24.45	1460.7	10.5	731.367	2	53.05	70078	7	312	323	Y
2	11	Q5HI63|ADH_STAAC	R.KM(sub L)H(sub E)EINDIFEEMENGTITGR.M	Y	1.1	24.27	2363.09	-5.4	788.699	3	67.99	83315	3	312	331	N
2	11	Q5HI63|ADH_STAAC	K.M(sub L)TDNKGV(sub L)DATVVTSVAK.T	Y	1.1	23.96	1734.88	-15.9	579.292	3	39.82	57981	1	225	241	N
2	11	Q5HI63|ADH_STAAC	G.HEGIGK(+43.01)VIEVAEDVESLK.I	Y	83.4	23.76	1994.03	-8.3	665.679	3	43.71	58145	1	58	75	Y
2	11	Q5HI63|ADH_STAAC	D.KMN(+656.23)LDIPRLVLDGIEVVGSLVGTR.Q	Y	83.3	23.62	3249.69	-18.7	813.415	4	65.73	80714	1	266	289	Y
2	11	Q5HI63|ADH_STAAC	L.D(+57.02)ATVVTSVAK.T	Y	83.2	23.54	1046.56	19.5	524.298	2	19.91	37684	4	232	241	Y
2	11	Q5HI63|ADH_STAAC	R.V(+57.02)SIAWMFESC(+57.02)GR.C	Y	83.1	23.43	1498.67	1.5	500.565	3	42.86	56209	91	80	91	Y
2	11	Q5HI63|ADH_STAAC	K.E(+37.96)LGADAIINSK.D	Y	82.9	23.34	1167.55	11	584.79	2	39.5	56961	2	204	214	Y
2	11	Q5HI63|ADH_STAAC	R.K(+57.02)(+57.02)LEEINDIFEEMEN(+.98)GTITGR.M	Y	82.6	23.16	2452.14	6.2	818.393	3	41.73	56233	1	312	331	Y
2	11	Q5HI63|ADH_STAAC	K.NADFGDVTGVT(-18.01)LGHEGIGK.V	Y	82.6	23.06	1867.91	3.1	623.645	3	41.37	55999	1	45	63	Y
2	11	Q5HI63|ADH_STAAC	A.LVQT(+121.04)EYC(+57.02)GVC(+57.02)HTDLHVK.N	Y	82.5	23.02	2179	16.4	545.766	4	36.58	52866	10	28	44	Y
2	11	Q5HI63|ADH_STAAC	K.LDPAAASSITC(+57.02)AGVTTY(+15.99)K(+57.02).A	Y	82.1	22.84	1897.91	18.8	949.98	2	44.26	60853	2	135	152	Y
2	11	Q5HI63|ADH_STAAC	K.F(sub V)IEVAEDVESLK.I	Y	1	22.38	1377.7	-11.9	689.851	2	39.21	55422	3	64	75	N
2	11	Q5HI63|ADH_STAAC	R.KLEEIN(+.98)DIW(sub F)EEMENGTITGR.M	Y	1	22.38	2377.11	5.8	595.288	4	41.4	56341	1	312	331	Y
2	11	Q5HI63|ADH_STAAC	K.ELGAD(-18.01)AIINSK.D	Y	79.6	22.22	1111.59	-3.8	371.535	3	29.09	47959	4	204	214	Y
2	11	Q5HI63|ADH_STAAC	K.IVAFD(+17.03)INDDKLAFAK.E	Y	79.1	22.09	1695.92	13	566.321	3	49.28	64924	2	189	203	Y
2	11	Q5HI63|ADH_STAAC	K.IVAFD(+57.02)INDDKLAFAK.E	Y	78.9	21.81	1735.91	0.2	579.645	3	49.02	63245	1	189	203	Y
2	11	Q5HI63|ADH_STAAC	V.S(+57.02)IAWMFESC(+57.02)GR.C	Y	77.6	21.45	1399.6	0.5	467.541	3	31.33	47404	7	81	91	Y
2	11	Q5HI63|ADH_STAAC	R.LVLDGIEVVG.S	Y	83.4	21.25	1012.58	-2.5	507.296	2	61.15	73813	5	274	283	N
2	11	Q5HI63|ADH_STAAC	K.GLDAT(+79.97)VVV(sub T)SVAKTPFNQ(+.98)AVDVVK.A	Y	0.9	21.15	2437.25	-0.7	610.319	4	35.48	50271	2	230	252	Y
2	11	Q5HI63|ADH_STAAC	K.Q(sub E)LGADAIIN(+.98)SK.D	Y	0.9	21.01	1129.6	-0.6	565.806	2	29.25	44446	4	204	214	Y
2	11	Q5HI63|ADH_STAAC	V.TY(sub G)VTLGHEGIGK.V	Y	0.9	20.81	1273.67	-8.2	637.835	2	45.01	59286	2	52	63	N
2	11	Q5HI63|ADH_STAAC	K.IVAFDIN(+.98)DDK(+31.99)LAFAK.E	Y	75.1	20.52	1711.87	15.2	571.638	3	49.15	65263	2	189	203	Y
2	11	Q5HI63|ADH_STAAC	F.GDVTGVTLGHEGIGK.V	Y	79.5	20.36	1438.74	2.3	480.589	3	26.05	41649	1	49	63	N
2	11	Q5HI63|ADH_STAAC	F.M(sub A)KEM(sub L)GADAIINSK.D	Y	0.9	20.19	1406.69	-10.4	704.345	2	28.87	46060	2	202	214	N
2	11	Q5HI63|ADH_STAAC	K.I(+42.01)VAFD(-18.01)INDDKLAFAK.E	Y	74.2	20.06	1702.89	0.3	568.638	3	62.48	74188	1	189	203	Y
2	11	Q5HI63|ADH_STAAC	V.DKMN(+541.06)LDIPRLVLDGIEVVGSLVGTR.Q	Y	73.8	19.85	3249.55	16.2	813.408	4	66.44	80714	1	265	289	Y
2	11	Q5HI63|ADH_STAAC	K.LEEIN(+228.11)DIFEEMENGTITGR.M	Y	72.4	19.7	2437.13	11.8	813.394	3	52.17	68409	2	313	331	Y
2	11	Q5HI63|ADH_STAAC	R.QDLREAFE(+14.02)FAAE(+21.98)NK.V	Y	72.4	19.7	1702.79	4.5	852.407	2	46.18	61191	1	290	303	Y
2	11	Q5HI63|ADH_STAAC	P.VAEVMM(+15.99)(sub K)LTDNKGLDATVVTSVAK.T	Y	72	19.65	2407.23	4.8	602.819	4	44.59	60864	1	219	241	Y
2	11	Q5HI63|ADH_STAAC	D.IFEEME(+57.02)NGTITGR.M	Y	71.9	19.63	1552.72	0.6	518.581	3	21.43	39980	2	319	331	Y
2	11	Q5HI63|ADH_STAAC	V.GSLVGTRQDL(+53.97)REAFEFAAENK.V	Y	70.9	19.32	2391.14	2.8	598.795	4	45.69	62602	1	283	303	Y
2	11	Q5HI63|ADH_STAAC	V.GSL(+53.97)VGTRQDLREAFEFAAENK.V	Y	70.8	19.27	2391.14	2.8	598.795	4	45.69	62662	2	283	303	Y
2	11	Q5HI63|ADH_STAAC	R.L(+57.02)VLDGIEVVGS(+79.96)LVGTR.Q	Y	70.8	19.26	1762.91	-5	882.46	2	70.2	82389	1	274	289	Y
2	11	Q5HI63|ADH_STAAC	R.ALKPGEALVQTEY(-.98).C	Y	70.7	19.21	1416.76	-0.1	709.388	2	32.33	49411	7	21	33	Y
2	11	Q5HI63|ADH_STAAC	K.IVAFDINDD(-18.01)KLAF.A	Y	69	18.85	1461.75	3.2	731.885	2	92.85	106620	9	189	201	Y
2	11	Q5HI63|ADH_STAAC	K.VM(sub I)Q(sub E)VAEDVESLK.I	Y	0.8	18.83	1346.68	5	674.348	2	41.4	59107	1	64	75	N
2	11	Q5HI63|ADH_STAAC	L.KIGDRVS(+154.14)IAWMFESC(+57.02)GR.C	Y	67.8	18.69	2165.11	-15.7	722.7	3	60.47	74570	3	75	91	Y
2	11	Q5HI63|ADH_STAAC	L.G(+42.01)ADAIINSK.D	Y	67.3	18.45	929.482	9.3	465.752	2	18.39	34240	1	206	214	Y
2	11	Q5HI63|ADH_STAAC	R.KLEEINDIFE.E	Y	71	18.38	1248.62	4.2	625.322	2	47.13	61235	3	312	321	N
2	11	Q5HI63|ADH_STAAC	K.LAFAK(+43.99)ELGADAIINSK.D	Y	67.2	18.38	1703.91	-0.5	568.977	3	29.25	45060	1	199	214	Y
2	11	Q5HI63|ADH_STAAC	V.MK(+329.05)LTDNKGLDATVVTSVAK.T	Y	67	18.13	2319.13	-8.7	580.785	4	67.05	82214	1	223	241	Y
2	11	Q5HI63|ADH_STAAC	K.L(+57.02)DPAAASSITCAGVTTYK.A	Y	65.9	18.02	1824.89	3.5	609.307	3	36.26	54359	2	135	152	Y
2	11	Q5HI63|ADH_STAAC	G.H(+43.01)EGIGKVIEVAEDVESLK.I	Y	64.5	17.84	1994.03	-8.3	665.679	3	43.71	58302	1	58	75	Y
2	11	Q5HI63|ADH_STAAC	R.ALKPGEALVQTEYC(+57.02)G.V	Y	67.2	17.83	1634.8	1.8	818.407	2	33.72	49256	3	21	35	Y
2	11	Q5HI63|ADH_STAAC	R.QDLREAFEFAAENKVT(+79.97)PKVQLR.K	Y	66.5	17.66	2668.34	12.1	890.464	3	98.73	114383	1	290	311	Y
10	6	Q5HIC8|EFG_STAAC	R.GNAQVVNAYVPLSEMFGYATSLR.S	Y	99.9	80.04	2486.23	2.4	622.565	4	82.48	94679	100	637	659	N
10	6	Q5HIC8|EFG_STAAC	K.ADDSAEFAALAFK.V	Y	99.9	74.96	1354.64	4.4	678.33	2	49.54	63283	89	303	315	N
10	6	Q5HIC8|EFG_STAAC	R.Q(-17.03)EIDTVYSGDIAAAVGLK.D	Y	99.9	72.23	1831.92	6.7	916.974	2	101.44	114259	236	364	381	Y
10	6	Q5HIC8|EFG_STAAC	K.VTIEMPEEYMGDIMGDVTSR.R	Y	99.9	72.04	2272.01	5.3	758.347	3	73.12	88144	48	607	626	N
10	6	Q5HIC8|EFG_STAAC	K.YTNDLGTEIEEIEIPEDHLDR.A	Y	99.9	71.91	2500.16	6.3	834.399	3	57.24	72784	69	186	206	N
10	6	Q5HIC8|EFG_STAAC	R.VNIIDTPGHVDFTVEVER.S	Y	99.9	71.47	2039.03	2.1	680.686	3	54.32	68214	85	77	94	N
10	6	Q5HIC8|EFG_STAAC	K.EFNVEC(+57.02)NVGAPMVSYR.E	Y	99.9	70.44	1870.83	3.6	936.428	2	44.23	62031	31	468	483	Y
10	6	Q5HIC8|EFG_STAAC	R.GQYGDVHIEFTPNETGAGFEFENAIVGGVVPR.E	Y	99.9	69.16	3405.63	3.4	1136.22	3	101.21	112623	37	504	535	N
10	6	Q5HIC8|EFG_STAAC	R.GTYTMYFDHYAEVPK.S	Y	99.9	68.8	1820.81	2.4	607.945	3	43.12	60834	29	666	680	N
10	6	Q5HIC8|EFG_STAAC	K.DAMENGVLAGYPLIDVK.A	Y	99.9	68.6	1803.91	4.7	902.965	2	60.99	73838	49	547	563	N
10	6	Q5HIC8|EFG_STAAC	R.ASLIEAVAETSDELMEK.Y	Y	99.9	68.46	1834.89	3.7	918.454	2	76.49	90795	63	212	228	N
10	6	Q5HIC8|EFG_STAAC	R.VYSGTMTSGSYVK.N	Y	99.9	68.44	1378.64	2.6	690.331	2	23.5	38902	29	330	342	N
10	6	Q5HIC8|EFG_STAAC	K.LYDGSYHDVDSSEMAFK.I	Y	99.9	68.1	1962.83	5	982.427	2	34.92	50964	24	566	582	N
10	6	Q5HIC8|EFG_STAAC	R.VLDGAVTVLDAQSGVEPQTETVWR.Q	Y	99.9	68.09	2569.3	4	857.445	3	57.99	73862	108	98	121	N
10	6	Q5HIC8|EFG_STAAC	R.ASNPEEEVIAK.A	Y	99.9	67.28	1185.59	0	593.801	2	20.36	38452	36	292	302	N
10	6	Q5HIC8|EFG_STAAC	K.YLGDEEISVSELK.E	Y	99.9	67.05	1480.73	2.2	741.374	2	42.18	56850	94	229	241	N
10	6	Q5HIC8|EFG_STAAC	R.GITITSAATTAAWEGHR.V	Y	99.9	66.45	1741.87	1.2	581.633	3	36.39	54820	52	60	76	N
10	6	Q5HIC8|EFG_STAAC	K.LGANFEYSVSTLHDR.L	Y	99.9	66.33	1707.82	6.4	570.285	3	35.74	49273	38	140	154	N
10	6	Q5HIC8|EFG_STAAC	R.G(+57.02)NAQVVNAYVPLSEMFGYATSLR.S	Y	99.9	65.97	2543.25	5.2	848.761	3	82.74	94292	28	637	659	Y
10	6	Q5HIC8|EFG_STAAC	R.A(+57.02)SLIEAVAETSDELMEK.Y	Y	99.9	65.96	1891.91	5	946.966	2	76.65	93206	12	212	228	Y
10	6	Q5HIC8|EFG_STAAC	K.DAMEN(+.98)GVLAGYPLIDVK.A	Y	99.9	65.58	1804.89	7.3	903.46	2	63.26	78210	16	547	563	Y
10	6	Q5HIC8|EFG_STAAC	K.Y(+57.02)TNDLGTEIEEIEIPEDHLDR.A	Y	99.9	64.93	2557.18	14.5	853.414	3	57.86	74831	19	186	206	Y
10	6	Q5HIC8|EFG_STAAC	N.AYVPLSEMFGYATSLR.S	Y	99.9	63.75	1803.89	3.8	602.305	3	73.08	87486	19	644	659	N
10	6	Q5HIC8|EFG_STAAC	R.Q(-17.03)ATTNVEFYPVLC(+57.02)GTAFK.N	Y	99.9	63.67	2027.97	14.7	1015.01	2	68.45	82830	30	246	263	Y
10	6	Q5HIC8|EFG_STAAC	R.GN(-17.03)AQVVNAYVPLSEMFGYATSLR.S	Y	99.9	62.2	2469.2	7.7	824.08	3	94.51	110996	7	637	659	Y
10	6	Q5HIC8|EFG_STAAC	G.ITITSAATTAAWEGHR.V	Y	99.9	61.72	1684.85	-2.8	562.624	3	34.79	53210	16	61	76	N
10	6	Q5HIC8|EFG_STAAC	K.LP(sub G)ANFEYSVSTLHDR.L	Y	98.9	61.14	1747.85	1.7	583.626	3	41.95	56432	86	140	154	N
10	6	Q5HIC8|EFG_STAAC	K.VTIEMPEE(+57.02)YMGDIMGDVTSR.R	Y	99.9	61.03	2329.03	4.9	777.354	3	55.55	69028	16	607	626	Y
10	6	Q5HIC8|EFG_STAAC	K.NDIILESMEFPEPVIHLSVEPK.S	Y	99.9	60.83	2535.29	3.8	846.108	3	70.07	86511	30	394	415	N
10	6	Q5HIC8|EFG_STAAC	R.QATTNVEFYPVLC(+57.02)GTAFK.N	Y	99.9	59.36	2044.99	4.6	682.675	3	57.7	72799	37	246	263	Y
10	6	Q5HIC8|EFG_STAAC	K.D(+57.02)AMENGVLAGYPLIDVK.A	Y	99.9	59.29	1860.93	2.5	931.474	2	56.56	79107	28	547	563	Y
10	6	Q5HIC8|EFG_STAAC	R.V(+57.02)LDGAVTVLDAQSGVEPQTETVWR.Q	Y	99.9	59.21	2626.32	2.7	876.451	3	58.52	71329	11	98	121	Y
10	6	Q5HIC8|EFG_STAAC	R.A(+43.01)SLIEAVAETSDELMEK.Y	Y	99.9	58.44	1877.89	6.2	939.96	2	98.07	110728	11	212	228	Y
10	6	Q5HIC8|EFG_STAAC	R.NIGIMAHIDAGK.T	Y	99.9	57.11	1238.64	-1.7	413.888	3	31.16	48179	96	12	23	N
10	6	Q5HIC8|EFG_STAAC	K.VTIE(+57.02)MPEEYMGDIMGDVTSR.R	Y	99.9	56.8	2329.03	4.9	777.354	3	55.55	68624	10	607	626	Y
10	6	Q5HIC8|EFG_STAAC	K.IGETH(+40.03)EGASQMDWMEQEQDR.G	Y	99.9	56.75	2416.01	6.8	806.348	3	37.87	54186	6	40	59	Y
10	6	Q5HIC8|EFG_STAAC	K.DAM(+15.99)ENGVLAGYPLIDVK.A	Y	99.9	56.31	1819.9	8.2	910.966	2	55.98	71204	4	547	563	Y
10	6	Q5HIC8|EFG_STAAC	V.YSGTMTSGSYVK.N	Y	99.9	56	1279.58	1.8	640.796	2	20.64	38638	8	331	342	N
10	6	Q5HIC8|EFG_STAAC	N.AAPIQLPIGAEDEFEAIIDLVEM(+15.99)K.C	Y	99.9	53.72	2627.34	9.6	876.796	3	101.54	112859	3	159	182	Y
10	6	Q5HIC8|EFG_STAAC	R.QEIDTVYSGDIAAAVGLK.D	Y	99.9	53.72	1848.95	8.8	617.328	3	101.31	112784	11	364	381	N
10	6	Q5HIC8|EFG_STAAC	R.G(+57.02)TYTMYFDHYAEVPK.S	Y	99.9	52.79	1877.83	2.9	626.952	3	43.32	60961	25	666	680	Y
10	6	Q5HIC8|EFG_STAAC	K.V(+57.02)TIEMPEEYMGDIMGDVTSR.R	Y	99.9	51.85	2329.03	4.9	777.354	3	55.55	68997	3	607	626	Y
10	6	Q5HIC8|EFG_STAAC	K.VTIEMPEEYMGD(+57.02)IMGDVTSR.R	Y	99.9	51.44	2329.03	4.9	777.354	3	55.55	70455	14	607	626	Y
10	6	Q5HIC8|EFG_STAAC	K.GVQLMLDAVID(+57.02)YLPSPLDVKPIIGHR.A	Y	99.9	51.13	2915.59	3.9	729.909	4	69.26	81198	10	266	291	Y
10	6	Q5HIC8|EFG_STAAC	K.DAME(+57.02)NGVLAGYPLIDVK.A	Y	99.9	51.05	1860.93	4.1	931.476	2	47.98	61256	14	547	563	Y
10	6	Q5HIC8|EFG_STAAC	K.NDIILE(+57.02)SMEFPEPVIHLSVEPK.S	Y	99.9	50.73	2592.31	1.5	649.087	4	53.38	66596	9	394	415	Y
10	6	Q5HIC8|EFG_STAAC	K.NDIILESME(+57.02)FPEPVIHLSVEPK.S	Y	99.9	50.3	2592.31	1.5	649.087	4	53.38	68952	36	394	415	Y
10	6	Q5HIC8|EFG_STAAC	R.EYIPSVEV(sub A)GLK.D	Y	99.9	49.64	1232.67	0.2	617.34	2	39.21	55816	48	536	546	N
10	6	Q5HIC8|EFG_STAAC	K.EFNVEC(+57.02)NVGAPM(+15.99)VSYR.E	Y	99.9	49.35	1886.83	4.8	944.426	2	38.23	56358	7	468	483	Y
10	6	Q5HIC8|EFG_STAAC	K.DAMENGT(sub V)LAGYPLIDVK.A	Y	97	47.3	1805.89	8.6	602.975	3	61.77	74376	4	547	563	N
10	6	Q5HIC8|EFG_STAAC	K.VTIEMPE(+57.02)EYMGDIMGDVTSR.R	Y	99.8	46.51	2329.03	8.5	777.356	3	47.88	65432	4	607	626	Y
10	6	Q5HIC8|EFG_STAAC	R.QATTN(-17.03)VEFYPVLC(+57.02)GTAFK.N	Y	99.8	45.75	2027.97	12.2	677.004	3	68.32	85632	3	246	263	Y
10	6	Q5HIC8|EFG_STAAC	R.N(sub G)TYTMYFDHYAEVPK.S	Y	95.2	45.18	1877.83	0	470.465	4	33.33	49948	6	666	680	N
10	6	Q5HIC8|EFG_STAAC	R.EYIPSVEAGLK(+28.03).D	Y	99.8	44.94	1232.67	0.2	617.34	2	39.21	55135	20	536	546	Y
10	6	Q5HIC8|EFG_STAAC	R.NIGIMAH(+57.02)IDAGK.T	Y	99.8	44.64	1295.67	-2	432.895	3	30.61	46938	30	12	23	Y
10	6	Q5HIC8|EFG_STAAC	K.YTN(+.98)DLGTEIEEIEIPEDHLDR.A	Y	99.9	44.51	2501.14	8.8	834.729	3	58.81	75663	4	186	206	Y
10	6	Q5HIC8|EFG_STAAC	K.IAASLALK.E	Y	99.9	44.08	785.501	-5.2	393.756	2	25.24	41142	65	583	590	N
10	6	Q5HIC8|EFG_STAAC	R.EYIPSVE(+28.03)AGLK.D	Y	99.7	43.55	1232.67	0.2	617.34	2	39.21	54888	17	536	546	Y
10	6	Q5HIC8|EFG_STAAC	G.V(+42.01)QLMLD(+14.02)AVIDYLPSPLDVKPIIGHR.A	Y	99.6	42.04	2857.58	-17.4	715.389	4	92.23	107111	10	267	291	Y
10	6	Q5HIC8|EFG_STAAC	R.V(sub G)NAQVVNAYVPLSEMFGYATSLR.S	Y	99.6	41.98	2528.27	12.2	843.775	3	94.32	105482	5	637	659	N
10	6	Q5HIC8|EFG_STAAC	K.GVQLMLD(+57.02)AVIDYLPSPLDVKPIIGHR.A	Y	99.6	41.72	2915.59	3.9	729.909	4	69.26	82260	4	266	291	Y
10	6	Q5HIC8|EFG_STAAC	K.SIAEDIIK.K	Y	99.8	41.65	887.496	-4.7	444.753	2	30.97	47312	21	681	688	N
10	6	Q5HIC8|EFG_STAAC	K.G(+57.02)VQLMLDAVIDYLPSPLDVKPIIGHR.A	Y	99.6	41.2	2915.59	3.9	729.909	4	69.26	82193	3	266	291	Y
10	6	Q5HIC8|EFG_STAAC	K.N(+.98)DIILESME(+57.02)FPEPVIHLSVEPK.S	Y	99.5	40.65	2593.3	10.7	865.449	3	58.68	71636	2	394	415	Y
10	6	Q5HIC8|EFG_STAAC	K.IGE(+57.02)THEGASQMDWMEQEQDR.G	Y	99.5	40.47	2433	4.6	609.259	4	22.53	36453	1	40	59	Y
10	6	Q5HIC8|EFG_STAAC	K.DAME(+57.02)N(+.98)GVLAGYPLIDVK.A	Y	99.5	40.4	1861.91	7.2	931.971	2	49.93	63953	13	547	563	Y
10	6	Q5HIC8|EFG_STAAC	R.Q(+.98)ATTNVEFYPVLC(+57.02)GTAFK.N	Y	99.8	40.06	2045.98	7.9	1024	2	58.81	73903	3	246	263	Y
10	6	Q5HIC8|EFG_STAAC	K.D(+41.03)AMENGVLAGYPLIDVK.A	Y	99.5	40.03	1844.93	9.8	923.484	2	66.47	83259	5	547	563	Y
10	6	Q5HIC8|EFG_STAAC	G.V(+42.01)QLMLDAVID(+14.02)YLPSPLDVKPIIGHR.A	Y	99.5	39.8	2857.58	-17.4	715.389	4	92.23	109159	7	267	291	Y
10	6	Q5HIC8|EFG_STAAC	R.Q(+.98)AT(-18.01)TNVEFYPVLC(+57.02)GTAFK.N	Y	99.3	38.93	2027.97	4.9	1015	2	58.71	73934	2	246	263	Y
10	6	Q5HIC8|EFG_STAAC	E.SMQ(sub E)FPEPVIHLSVEPK.S	Y	99.2	38.83	1836.94	-3.8	613.32	3	51	64306	11	400	415	N
10	6	Q5HIC8|EFG_STAAC	E.QQ(sub E)QDRGITITSAATTAAWEGHR.V	Y	77.2	37.94	2397.18	-2	600.301	4	37.16	54916	2	55	76	N
10	6	Q5HIC8|EFG_STAAC	G.A(+42.01)GFEFENAIVGGVVPR.E	Y	99.1	37.91	1702.87	15.2	852.454	2	101.41	112678	12	520	535	Y
10	6	Q5HIC8|EFG_STAAC	K.LGANFR(sub E)YSVSTLHDR.L	Y	75.4	37.77	1734.88	-14.7	579.292	3	39.82	57640	2	140	154	N
10	6	Q5HIC8|EFG_STAAC	E.E(+6.01)EVIAKADDSAEFAALAFK.V	Y	99	37.41	2030.02	-10.9	677.673	3	53.54	68276	1	297	315	Y
10	6	Q5HIC8|EFG_STAAC	R.GQYGDVHIEFTPN(+.98)ETGAGFEFENAIVGGVVPR.E	Y	99.6	37.05	3406.61	9.8	1136.56	3	90.96	107105	4	504	535	Y
10	6	Q5HIC8|EFG_STAAC	R.Q(+42.01)AV(sub T)TNVEFYPVLC(+57.02)GTAFK.N	Y	70.2	36.97	2085.02	10.5	1043.53	2	62.23	74306	1	246	263	Y
10	6	Q5HIC8|EFG_STAAC	K.GVQLMLDAVIDYLPSPLDVK(-1.03)PIIGHR.A	Y	98.8	36.68	2857.54	-4.6	715.389	4	92.23	107952	2	266	291	Y
10	6	Q5HIC8|EFG_STAAC	K.I(+57.02)AASLALK.E	Y	98.8	36.53	842.523	-4.3	422.267	2	25.7	41421	34	583	590	Y
10	6	Q5HIC8|EFG_STAAC	R.G(+57.02)NAQVVNAYVPLSE(+57.02)MFGYATSLR.S	Y	98.8	36.24	2600.27	3.1	867.766	3	51.23	64821	19	637	659	Y
10	6	Q5HIC8|EFG_STAAC	R.IVFVNK.M	Y	99.4	35.77	718.438	-9.9	360.223	2	22.08	37451	14	131	136	N
10	6	Q5HIC8|EFG_STAAC	K.DQ(sub A)MENGVLAGYPLIDVK.A	Y	50.7	35.01	1860.93	4	621.319	3	47.91	62010	4	547	563	N
10	6	Q5HIC8|EFG_STAAC	R.GNAQVVNAYVPLSE(+57.02)MFGYATSLR.S	Y	98.1	34.79	2543.25	3.2	848.759	3	50.94	68475	28	637	659	Y
10	6	Q5HIC8|EFG_STAAC	K.YTNDLGTEIEER(sub I)EIPEDHLDR.A	Y	97.9	34.03	2543.18	-0.2	848.733	3	68.9	81738	1	186	206	N
10	6	Q5HIC8|EFG_STAAC	K.D(+14.02)AME(+43.99)NGVLAGYPLIDVK.A	Y	97.9	33.96	1861.91	7.2	931.971	2	49.93	67115	1	547	563	Y
10	6	Q5HIC8|EFG_STAAC	R.GTYTMYFD(+57.02)HYAEVPK.S	Y	97.8	33.63	1877.83	0	470.465	4	33.33	49048	4	666	680	Y
10	6	Q5HIC8|EFG_STAAC	N.AYVPLSE(+57.02)MFGYATSLR.S	Y	97	32.62	1860.91	11.3	621.317	3	41.53	56531	21	644	659	Y
10	6	Q5HIC8|EFG_STAAC	R.Q(+.98)EIDT(-18.01)VYSGDIAAAVGLK.D	Y	96.9	32.24	1831.92	6.3	916.973	2	93.15	108304	2	364	381	Y
10	6	Q5HIC8|EFG_STAAC	K.VTIEMPEE(+57.02)YMGD(+57.02)IMGDVTSR.R	Y	96.6	32.09	2386.05	3.6	796.36	3	33.11	51364	15	607	626	Y
10	6	Q5HIC8|EFG_STAAC	K.YLGDEEISVSELK(+57.02).E	Y	96.2	31.36	1537.75	4.3	769.886	2	43.29	60015	5	229	241	Y
10	6	Q5HIC8|EFG_STAAC	E.SME(+57.02)FPEPVIHLSVEPK.S	Y	96.2	31.34	1894.95	-1.8	474.744	4	36.9	50347	1	400	415	Y
10	6	Q5HIC8|EFG_STAAC	R.GNAQVVNQ(sub A)YVPLSEMFGYATSLR.S	Y	1.5	31.17	2543.25	3.2	848.759	3	50.94	67548	5	637	659	N
10	6	Q5HIC8|EFG_STAAC	K.D(+42.01)AMQ(sub E)NGVLAGYPLIDVK.A	Y	1.5	31.14	1844.93	9.8	923.484	2	66.47	85497	1	547	563	Y
10	6	Q5HIC8|EFG_STAAC	K.IGETHEGASQMD(+57.02)WMEQEQDR.G	Y	95.6	31.06	2433	4.6	609.259	4	22.53	37631	2	40	59	Y
10	6	Q5HIC8|EFG_STAAC	R.GQ(+.98)YGDVHIEFTPNETGAGFEFENAIVGGVVPR.E	Y	98.1	30.98	3406.61	9.8	1136.56	3	90.96	107012	2	504	535	Y
10	6	Q5HIC8|EFG_STAAC	R.NIGIMAHID(+57.02)AGK.T	Y	95	30.7	1295.67	0.8	648.841	2	18.84	34192	2	12	23	Y
10	6	Q5HIC8|EFG_STAAC	R.V(+57.02)YSGTMTSGSYVK.N	Y	95	30.62	1435.67	1.2	718.841	2	23.99	39277	7	330	342	Y
10	6	Q5HIC8|EFG_STAAC	R.VDGMEPRGNAQVVNAYVPY(sub L)SEMFGYATSLR.S	Y	1.5	30.27	3320.56	19	831.163	4	83.88	95221	1	630	659	N
10	6	Q5HIC8|EFG_STAAC	K.V(+43.01)TIE(+14.02)MPEEYMGDIMGDVTSR.R	Y	94.8	30.23	2329.03	4.9	777.354	3	55.55	71136	1	607	626	Y
10	6	Q5HIC8|EFG_STAAC	K.Y(+15.99)LGDEEISVSELK.E	Y	94.7	30.08	1496.72	5.5	749.374	2	42.05	57005	2	229	241	Y
10	6	Q5HIC8|EFG_STAAC	E.K(+104.03)TRNIGIMAHIDAGK.T	Y	94.1	29.82	1727.91	16.4	432.993	4	33.27	51496	3	9	23	Y
10	6	Q5HIC8|EFG_STAAC	K.D(+42.01)AM(+15.99)ENGVLAGYPLIDVK.A	Y	1.4	29.19	1861.91	2.6	621.647	3	49.83	63434	1	547	563	Y
10	6	Q5HIC8|EFG_STAAC	K.D(+57.02)AME(+57.02)NGVLAGYPLIDVK.A	Y	93.4	29.08	1917.95	9.1	640.33	3	48.92	65547	11	547	563	Y
10	6	Q5HIC8|EFG_STAAC	K.NDIILESMEFPE(+57.02)PVIHLSVEPK.S	Y	92.6	28.72	2592.31	1.5	649.087	4	53.38	67250	5	394	415	Y
10	6	Q5HIC8|EFG_STAAC	K.Y(+43.01)TNDLGTEIEEIEIPEDHLDR.A	Y	92.5	28.69	2543.17	4.2	848.733	3	68.9	85394	2	186	206	Y
10	6	Q5HIC8|EFG_STAAC	R.GNAQ(+.98)VVNAYVPLSE(+57.02)MFGYATSLR.S	Y	92.3	28.67	2544.23	3.9	849.088	3	52.66	65809	4	637	659	Y
10	6	Q5HIC8|EFG_STAAC	K.D(+42.01)AM(+15.99)ENGVLAGYPLIDVK.A	Y	91.8	28.47	1861.91	2.6	621.647	3	49.83	63838	8	547	563	Y
10	6	Q5HIC8|EFG_STAAC	K.D(+57.02)AMEN(+.98)GVLAGYPLIDVK.A	Y	91.8	28.43	1861.91	2.6	621.647	3	49.83	63435	9	547	563	Y
10	6	Q5HIC8|EFG_STAAC	R.GITITSAATTAAS(sub W)EGHRV.N	Y	91.7	28.38	1741.9	19.1	581.65	3	37.13	51377	7	60	77	N
10	6	Q5HIC8|EFG_STAAC	R.A(+57.02)SLIEAVAE(+57.02)TSDELMEK.Y	Y	90.9	27.81	1948.93	4.6	650.654	3	55.75	71279	3	212	228	Y
10	6	Q5HIC8|EFG_STAAC	R.H(sub N)S(sub I)GIMAHIDAGK.T	Y	1.3	27.44	1235.61	-5.8	618.808	2	32.85	51514	2	12	23	N
10	6	Q5HIC8|EFG_STAAC	M.KVTV(sub I)EMPEEYMGDIMGDVTSR.R	Y	1.3	27.34	2386.09	-3.8	796.366	3	34.57	50250	1	606	626	N
10	6	Q5HIC8|EFG_STAAC	L.DILVDR.M	N	94.8	27.05	729.402	-3.4	365.707	2	18.65	35716	15	459	464	N
10	6	Q5HIC8|EFG_STAAC	K.D(-18.01)AMENGVLAGYPLIDVK.A	Y	89.8	27.04	1785.9	9.7	893.965	2	63.26	80035	3	547	563	Y
10	6	Q5HIC8|EFG_STAAC	K.I(+57.02)GETHEGASQMDWMEQEQDR.G	Y	88.5	26.76	2433	4.6	609.259	4	22.53	39677	1	40	59	Y
10	6	Q5HIC8|EFG_STAAC	K.DAQ(sub M)EN(+.98)GVLAGYPLIDVK.A	Y	1.3	26.39	1801.91	14.4	901.975	2	64.52	80067	1	547	563	Y
10	6	Q5HIC8|EFG_STAAC	R.A(+43.01)SLIEAVAETSD(+57.02)ELMEK.Y	Y	88	26.23	1934.91	12.4	968.476	2	72.5	88997	1	212	228	Y
10	6	Q5HIC8|EFG_STAAC	R.GITITSAATTAAWEGHR(+.98).V	Y	87.7	25.9	1742.86	7.7	581.965	3	48.85	62690	1	60	76	Y
10	6	Q5HIC8|EFG_STAAC	R.VNIIN(sub D)TPGHVDFTVEVER.S	Y	87.1	25.67	2038.05	5.4	680.36	3	61.64	79118	2	77	94	N
10	6	Q5HIC8|EFG_STAAC	E.S(+57.02)MEFPEPVIHLSVEPK.S	Y	86.9	25.58	1894.95	-1.8	474.744	4	36.9	52954	1	400	415	Y
10	6	Q5HIC8|EFG_STAAC	K.KC(+57.02)D(+14.02)PVILEPMMK(+57.02).V	Y	86.9	25.56	1530.76	8.9	766.394	2	47.26	64256	1	595	606	Y
10	6	Q5HIC8|EFG_STAAC	K.Y(+57.02)LGDEEISVSELK.E	Y	86.7	25.46	1537.75	4.3	769.886	2	43.29	56817	3	229	241	Y
10	6	Q5HIC8|EFG_STAAC	R.NIGIM(-48.00)AHIDAGK.T	Y	85.8	25.22	1190.64	-2.8	397.886	3	18.91	34140	19	12	23	Y
10	6	Q5HIC8|EFG_STAAC	K.VTIE(+57.02)MPEE(+57.02)YMGDIMGDVTSR.R	Y	85.7	25.17	2386.05	3.6	796.36	3	33.11	51738	2	607	626	Y
10	6	Q5HIC8|EFG_STAAC	K.EAIRQATTNVEFYPVLC(+57.02)GTAFKN(+.98)K.G	Y	91.1	24.58	2757.38	-4.8	920.13	3	95.1	103839	1	242	265	Y
10	6	Q5HIC8|EFG_STAAC	R.N(+57.02)IGIMAHIDAGK.T	Y	85	24.52	1295.67	0.3	432.896	3	18.91	37303	11	12	23	Y
10	6	Q5HIC8|EFG_STAAC	K.D(+42.01)AMEN(+15.99)GVLAGYPLIDVK.A	Y	85	24.33	1861.91	7.2	931.971	2	49.93	66711	1	547	563	Y
10	6	Q5HIC8|EFG_STAAC	K.DE(sub A)MENGVLAGYPLIDVK.A	Y	1.1	24.3	1861.91	2.6	621.647	3	49.83	65788	1	547	563	N
10	6	Q5HIC8|EFG_STAAC	K.NDIILESK(sub M)EFPEPVIHLSVEPK.S	Y	84.9	24.26	2532.35	14	845.135	3	72.66	86232	8	394	415	N
10	6	Q5HIC8|EFG_STAAC	K.VTIEMPE(+57.02)E(+57.02)YMGDIM(+15.99)GDVTSR.R	Y	81.6	22.7	2402.04	-1.6	601.517	4	26.73	43207	2	607	626	Y
10	6	Q5HIC8|EFG_STAAC	R.VL(sub N)IIDTPGHVDFTVEVER.S	Y	81.2	22.59	2038.07	-1.9	680.364	3	58.48	75307	2	77	94	N
10	6	Q5HIC8|EFG_STAAC	I.G(+210.20)ETHEGASQMDWMEQEQDR.G	Y	81.1	22.56	2473.09	-19.6	619.267	4	26.21	42775	4	41	59	Y
10	6	Q5HIC8|EFG_STAAC	M.KVTIEMPEEYMGDV(sub I)MGDVTSR.R	Y	1	22.38	2386.09	-3.8	796.366	3	34.57	51614	1	606	626	N
10	6	Q5HIC8|EFG_STAAC	Y.IPSVEV(sub A)GLK.D	Y	80.1	22.33	940.559	-2.5	471.286	2	31.16	49734	2	538	546	N
10	6	Q5HIC8|EFG_STAAC	R.A(+57.02)SLIEAVAETSDE(+57.02)LMEK.Y	Y	77.8	21.52	1948.93	4.6	650.654	3	55.75	71989	3	212	228	Y
10	6	Q5HIC8|EFG_STAAC	N.AAPIQLPIGAEDQ(sub E)FEAIIDLVEMK.C	Y	77.1	21.19	2610.36	-12.6	871.117	3	98.01	115562	1	159	182	N
10	6	Q5HIC8|EFG_STAAC	R.GTYTM(+15.99)YFDHYAEVPK.S	Y	79.3	20.31	1836.8	15.5	613.284	3	41.08	54791	2	666	680	Y
10	6	Q5HIC8|EFG_STAAC	K.DAMEN(-17.03)GVLAGYPLIDVK.A	Y	74.3	20.11	1786.88	4.8	894.452	2	64.23	80222	1	547	563	Y
10	6	Q5HIC8|EFG_STAAC	R.N(+42.01)(+.98)IGIMAHIDAGKT(+79.97)TTTERILYYTGR.I	Y	74.9	19.1	2917.4	3.6	973.479	3	102.55	118137	1	12	36	Y
10	6	Q5HIC8|EFG_STAAC	K.VTIEMPEEYMGDIMGD(+57.02)VTSR.R	Y	70.5	19.09	2329.03	2.2	777.351	3	50.19	67605	2	607	626	Y
10	6	Q5HIC8|EFG_STAAC	K.EFNVE(+57.02)C(+57.02)NVGAPMVSYR.E	Y	68.9	18.84	1927.86	3.8	964.939	2	33.4	49600	23	468	483	Y
10	6	Q5HIC8|EFG_STAAC	R.EFSLEKT(-18.01)R.N	Y	67.6	18.63	990.513	-4.5	496.262	2	21.98	37455	1	4	11	Y
10	6	Q5HIC8|EFG_STAAC	R.E(+42.01)FSLEKTRN(+.98)IGIMAHIDAGK.T	Y	70.2	18.11	2272.15	10.1	758.399	3	102.78	116107	2	4	23	Y
10	6	Q5HIC8|EFG_STAAC	A.M(+226.08)ENGVLAGYPLIDVK.A	Y	66.8	18.1	1843.92	7.3	615.652	3	68.16	83115	2	549	563	Y
10	6	Q5HIC8|EFG_STAAC	R.A(+57.02)SLIEAVAETSDELMEK(+57.02).Y	Y	66.7	18.1	1948.93	4.6	650.654	3	55.75	71898	1	212	228	Y
10	6	Q5HIC8|EFG_STAAC	R.A(+57.02)SLIEAVAETSD(+57.02)ELMEK.Y	Y	64.2	17.77	1948.93	4.6	650.654	3	55.75	68459	4	212	228	Y
10	6	Q5HIC8|EFG_STAAC	K.TRN(+203.08)IGIMAHIDAGK(+14.02).T	Y	64.1	17.77	1712.89	3.9	429.231	4	20.07	33773	1	10	23	Y
4	13	Q5HHP1|ENO_STAAC	R.ALVPSGASTGEHEAVELR.D	Y	99.9	80.28	1821.92	-0.4	456.488	4	29.8	46758	226	35	52	N
4	13	Q5HHP1|ENO_STAAC	K.VNQIGTLTETFDAIEMAQK.A	Y	99.9	72.76	2108.05	3.8	703.692	3	68.25	83802	62	344	362	N
4	13	Q5HHP1|ENO_STAAC	R.VQLVGDDLFVTNTEILAK.G	Y	99.9	72.62	1974.07	3.8	659.032	3	80.92	95205	1285	313	330	N
4	13	Q5HHP1|ENO_STAAC	K.RTAAEQVDYLEQLVDK.Y	Y	99.9	72.13	1876.95	6.1	626.662	3	53.28	66876	28	269	284	N
4	13	Q5HHP1|ENO_STAAC	R.SGETEDTTIADIAVATNAGQIK.T	Y	99.9	71.26	2204.08	4.7	1103.05	2	48.92	61938	35	373	394	N
4	13	Q5HHP1|ENO_STAAC	R.TAAEQVDYLEQLVDK.Y	Y	99.9	71.1	1720.85	4.2	861.437	2	59.69	72349	86	270	284	N
4	13	Q5HHP1|ENO_STAAC	K.VN(+.98)QIGTLTETFDAIEMAQK.A	Y	99.9	70.14	2109.03	6.6	704.022	3	73.21	88201	46	344	362	Y
4	13	Q5HHP1|ENO_STAAC	R.GLETAVGDEGGFAPK.F	Y	99.9	69.48	1446.7	1.6	724.358	2	33.69	50027	58	199	213	N
4	13	Q5HHP1|ENO_STAAC	K.VNQ(+.98)IGTLTETFDAIEMAQK.A	Y	99.9	69.34	2109.03	6.6	704.022	3	73.21	86219	46	344	362	Y
4	13	Q5HHP1|ENO_STAAC	R.GNPTVEVEVLTESGAFGR.A	Y	99.9	69.33	1860.92	6.4	931.474	2	56.56	73005	415	17	34	N
4	13	Q5HHP1|ENO_STAAC	K.AVENVNEIIAPEIIEGEFSVLDQVSIDK.M	Y	99.9	68.7	3069.58	9.2	1024.21	3	92.23	105708	405	67	94	N
4	13	Q5HHP1|ENO_STAAC	K.AGYTAVVSHR.S	Y	99.9	68.26	1059.55	-3.6	354.188	3	14.52	32584	33	363	372	N
4	13	Q5HHP1|ENO_STAAC	K.RGLETAVGDEGGFAPK.F	Y	99.9	68.23	1602.8	0.5	535.274	3	29.12	43940	27	198	213	N
4	13	Q5HHP1|ENO_STAAC	R.AAADLLGQPLYK.Y	Y	99.9	68.17	1258.69	1.3	630.354	2	39.4	53245	33	123	134	N
4	13	Q5HHP1|ENO_STAAC	R.A(+43.01)LVPSGASTGEHEAVELR.D	Y	99.9	64.56	1864.93	3.3	933.474	2	37.97	51615	15	35	52	Y
4	13	Q5HHP1|ENO_STAAC	S.G(+127.06)ETEDTTIADIAVATNAGQIK.T	Y	99.9	63.3	2244.11	3.8	749.048	3	52.14	65835	84	374	394	Y
4	13	Q5HHP1|ENO_STAAC	K.MMIALDGTPNK.G	Y	99.9	63.18	1189.58	3.4	595.801	2	32.75	51471	49	95	105	N
4	13	Q5HHP1|ENO_STAAC	R.G(+43.01)LETAVGDEGGFAPK.F	Y	99.9	62.52	1489.7	8.3	745.866	2	46.84	62768	18	199	213	Y
4	13	Q5HHP1|ENO_STAAC	R.A(+57.02)LVPSGASTGEHEAVELR.D	Y	99.9	62.37	1878.94	1.6	627.323	3	29.86	43548	43	35	52	Y
4	13	Q5HHP1|ENO_STAAC	R.G(+57.02)NPTVEVEVLTESGAFGR.A	Y	99.9	62.34	1917.94	4.8	959.983	2	56.82	70027	25	17	34	Y
4	13	Q5HHP1|ENO_STAAC	K.GIEN(+.98)GIGNSILIK.V	Y	99.9	61.8	1327.73	0.5	664.875	2	45.24	61955	147	331	343	Y
4	13	Q5HHP1|ENO_STAAC	R.ALVPSGASTGEH(+57.02)EAVELR.D	Y	99.9	61.67	1878.94	1.6	627.323	3	29.86	47982	23	35	52	Y
4	13	Q5HHP1|ENO_STAAC	K.VNQIGTLTETFDAIEM(+15.99)AQK.A	Y	99.9	61.34	2124.04	5.2	709.024	3	66.5	79682	28	344	362	Y
4	13	Q5HHP1|ENO_STAAC	R.TAAEQVDYLEQLVDKYPIITIEDGMDENDWDGWK.Q	Y	99.9	58.92	3998.84	5.4	1000.72	4	94.09	111345	37	270	303	N
4	13	Q5HHP1|ENO_STAAC	R.AAADLLGQ(+.98)PLYK.Y	Y	99.9	58.91	1259.68	1.5	630.846	2	41.63	57585	21	123	134	Y
4	13	Q5HHP1|ENO_STAAC	K.GIENGIGNSILIK.V	Y	99.9	58.75	1326.75	1	664.383	2	41.4	56507	52	331	343	N
4	13	Q5HHP1|ENO_STAAC	M.PIITDVYAR.E	Y	99.9	58.18	1046.58	-1.4	524.295	2	31.46	47039	86	2	10	N
4	13	Q5HHP1|ENO_STAAC	K.LP(sub G)ANAILGVSIAVAR.A	Y	98.9	58.07	1463.88	1.9	732.95	2	89.88	105624	631	108	122	N
4	13	Q5HHP1|ENO_STAAC	K.A(+57.02)GYTAVVSHR.S	Y	99.9	57.2	1116.57	14.6	373.202	3	14.62	31715	15	363	372	Y
4	13	Q5HHP1|ENO_STAAC	K.RP(sub G)LETAVGDEGGFAPK.F	Y	98.9	56.52	1642.83	-0.4	548.618	3	33.76	52527	20	198	213	N
4	13	Q5HHP1|ENO_STAAC	R.G(+57.02)LETAVGDEGGFAPK.F	Y	99.9	56.22	1503.72	1.4	752.869	2	33.98	52605	26	199	213	Y
4	13	Q5HHP1|ENO_STAAC	K.GIENGIGN(+.98)SILIK.V	Y	99.9	55.86	1327.73	2	664.876	2	42.54	61988	15	331	343	Y
4	13	Q5HHP1|ENO_STAAC	R.WGTEIFHNLK.S	Y	99.9	55.2	1243.63	-1.4	415.552	3	38.72	55771	16	183	192	N
4	13	Q5HHP1|ENO_STAAC	M.P(+43.01)IITDVYAR.E	Y	99.9	55.03	1089.58	-0.8	545.798	2	50.61	66280	26	2	10	Y
4	13	Q5HHP1|ENO_STAAC	A.LVPSGASTGEHEAVELR.D	Y	99.9	54.88	1750.88	-1.2	584.635	3	25.44	42179	2	36	52	N
4	13	Q5HHP1|ENO_STAAC	R.A(+43.01)AADLLGQPLYK.Y	Y	99.9	54.83	1301.7	1.9	651.857	2	56.92	74253	31	123	134	Y
4	13	Q5HHP1|ENO_STAAC	V.LA(sub T)ESGAFGRALVPSGASTGEHEAVELR.D	Y	99.9	54.6	2710.37	-11.3	678.591	4	30.22	48296	1	26	52	N
4	13	Q5HHP1|ENO_STAAC	R.IEDELFETAK.Y	Y	99.9	54.33	1193.58	-1.7	597.797	2	33.69	47353	41	413	422	N
4	13	Q5HHP1|ENO_STAAC	K.AVENVNEIIAPEIIEGEFSVLDQ(+.98)VSIDK.M	Y	99.9	53.28	3070.56	15.3	768.659	4	92.26	107894	15	67	94	Y
4	13	Q5HHP1|ENO_STAAC	K.G(+57.02)IENGIGNSILIK.V	Y	99.9	53.18	1383.77	1.5	692.894	2	41.7	57469	25	331	343	Y
4	13	Q5HHP1|ENO_STAAC	R.W(+57.02)GTEIFHNLK.S	Y	99.9	52.82	1300.66	4.9	651.339	2	39.3	55294	8	183	192	Y
4	13	Q5HHP1|ENO_STAAC	M.P(+57.02)IITDVYAR.E	Y	99.9	52.76	1103.6	0	552.806	2	33.27	51663	57	2	10	Y
4	13	Q5HHP1|ENO_STAAC	E.FMILPVGATTFK.E	Y	99.9	52.74	1323.73	-0.9	662.87	2	57.57	72862	23	167	178	N
4	13	Q5HHP1|ENO_STAAC	R.A(+57.02)AADLLGQPLYK.Y	Y	99.9	52.51	1315.71	0.5	658.864	2	39.53	55418	21	123	134	Y
4	13	Q5HHP1|ENO_STAAC	K.LGANAILGVSIAVAR.A	Y	99.9	52.48	1423.85	2.5	712.935	2	101.31	114121	30	108	122	N
4	13	Q5HHP1|ENO_STAAC	K.QLPVPMMNIVN(+.98)GGSHSDAPIAFQEFMILPVGATTFK.E	Y	99.9	52.25	3857.92	11.6	965.498	4	90.83	107379	11	143	178	Y
4	13	Q5HHP1|ENO_STAAC	R.VQ(+.98)LVGDDLFVTNTEILAK.G	Y	99.9	51.82	1975.05	8.5	659.363	3	74.48	89624	8	313	330	Y
4	13	Q5HHP1|ENO_STAAC	M.MNIVNGGSHSDAPIAFQEFMILPVGATTFK.E	Y	99.9	51.31	3191.58	8	1064.88	3	77.2	90082	25	149	178	N
4	13	Q5HHP1|ENO_STAAC	K.M(+57.02)MIALDGTPNK.G	Y	99.9	51.11	1246.61	12.7	624.318	2	33.59	47291	27	95	105	Y
4	13	Q5HHP1|ENO_STAAC	K.AVENVN(+.98)EIIAPEIIEGEFSVLDQVSIDK.M	Y	99.9	50.8	3070.56	15.3	768.659	4	92.26	101631	33	67	94	Y
4	13	Q5HHP1|ENO_STAAC	K.AVEN(+.98)VNEIIAPEIIEGEFSVLDQVSIDK.M	Y	99.9	50.66	3070.56	15.3	768.659	4	92.26	104698	13	67	94	Y
4	13	Q5HHP1|ENO_STAAC	F.MILPVGATTFK.E	Y	99.9	50.21	1176.66	-3.8	589.334	2	44.26	57328	27	168	178	N
4	13	Q5HHP1|ENO_STAAC	K.VNQIGTLTETFDAIEMAQ(+.98)K.A	Y	99.9	49.78	2109.03	8.6	704.023	3	70.43	83648	16	344	362	Y
4	13	Q5HHP1|ENO_STAAC	N.IVNGGSHSDAPIAFQEFMILPVGATTFK.E	Y	99.9	49.7	2946.49	6.3	983.178	3	73.18	88193	27	151	178	N
4	13	Q5HHP1|ENO_STAAC	R.WGTE(+57.02)IFHNLK.S	Y	99.9	48.4	1300.66	-1.6	434.559	3	39.24	54564	3	183	192	Y
4	13	Q5HHP1|ENO_STAAC	K.YPIITIED(+57.02)GMDENDWDGWK.Q	Y	99.9	47.54	2353.02	5.3	785.352	3	54.09	67448	14	285	303	Y
4	13	Q5HHP1|ENO_STAAC	N.IVN(+.98)GGSHSDAPIAFQEFMILPVGATTFK.E	Y	99.9	47.45	2947.48	2.5	983.503	3	77.55	89833	15	151	178	Y
4	13	Q5HHP1|ENO_STAAC	K.G(+57.02)IEN(+.98)GIGNSILIK.V	Y	99.8	47.2	1384.76	-1.3	693.384	2	42.64	57372	39	331	343	Y
4	13	Q5HHP1|ENO_STAAC	K.AP(sub G)YTAVVSHR.S	Y	96.7	46.99	1099.58	6	550.799	2	17.49	34435	20	363	372	N
4	13	Q5HHP1|ENO_STAAC	R.VQLVGDDLFVTN(+.98)TEILAK.G	Y	99.9	46.58	1975.05	6.8	659.362	3	77.39	92266	8	313	330	Y
4	13	Q5HHP1|ENO_STAAC	V.PSGASTGEHEAVELR.D	Y	99.9	45.51	1538.73	2.4	770.375	2	29.74	48142	3	38	52	N
4	13	Q5HHP1|ENO_STAAC	R.I(+57.02)EDELFETAK.Y	Y	99.7	44.05	1250.6	19	626.321	2	34.37	48570	14	413	422	Y
4	13	Q5HHP1|ENO_STAAC	R.ALVPSGAS(-18.01)TGE(+14.02)HEAVELR.D	Y	99.7	42.79	1817.93	-0.8	455.489	4	24.79	40278	3	35	52	Y
4	13	Q5HHP1|ENO_STAAC	R.GLETAVGDEGGFAPK(+57.02).F	Y	99.6	41.65	1503.72	1.4	752.869	2	33.98	47179	1	199	213	Y
4	13	Q5HHP1|ENO_STAAC	R.W(+42.01)GTE(+14.02)IFHNLK.S	Y	99.5	40.77	1299.66	-2.1	434.227	3	47.62	62157	23	183	192	Y
4	13	Q5HHP1|ENO_STAAC	F.QEFM(+15.99)ILPVGATTFK.E	Y	99.8	40.45	1596.82	-19.4	799.403	2	79.57	96177	5	165	178	Y
4	13	Q5HHP1|ENO_STAAC	R.TAAEQVDYLEQLVDKYPIITIED(+57.02)GMDENDWDGWK.Q	Y	99.5	40.31	4055.86	9.4	1014.98	4	82.35	97237	2	270	303	Y
4	13	Q5HHP1|ENO_STAAC	R.WP(sub G)TEIFHNLK.S	Y	82.6	39.26	1283.67	-3.2	428.895	3	51.42	66838	26	183	192	N
4	13	Q5HHP1|ENO_STAAC	K.QLPVPMMN(+.98)IVNGGSHSDAPIAFQEFMILPVGATTFK.E	Y	99.7	38.91	3857.92	11.6	965.498	4	90.83	106138	4	143	178	Y
4	13	Q5HHP1|ENO_STAAC	N.IVN(+.98)GGSHSDAPIAFQE(+57.02)FMILPVGATTFK.E	Y	99.2	38.4	3004.5	4.5	752.136	4	63.13	76211	5	151	178	Y
4	13	Q5HHP1|ENO_STAAC	R.TAAEQVDYLEQLVDKYPIITIE(+57.02)DGMDENDWDGWK.Q	Y	99.1	37.94	4055.86	9.4	1014.98	4	82.35	93276	1	270	303	Y
4	13	Q5HHP1|ENO_STAAC	R.ALVPSGASTGE(+53.92)HEAVELR.D	Y	99.1	37.85	1875.84	6.7	469.971	4	29.74	48303	4	35	52	Y
4	13	Q5HHP1|ENO_STAAC	K.Q(sub A)GYTAVVSHR.S	Y	74.5	37.67	1116.57	14.6	373.202	3	14.62	31656	1	363	372	N
4	13	Q5HHP1|ENO_STAAC	K.QLPVPMMNIVNGGSHSDAPIAFQEFMILPVGATTFK.E	Y	99.6	37.42	3856.94	7.5	965.248	4	90.11	101920	12	143	178	N
4	13	Q5HHP1|ENO_STAAC	R.AAADLLGQPLYK(+57.02).Y	Y	98.9	37.02	1315.71	0.5	658.864	2	39.53	52750	2	123	134	Y
4	13	Q5HHP1|ENO_STAAC	R.ALVPSGASTGE(+57.02)HEAVELR.D	Y	98.9	36.9	1878.94	1.6	627.323	3	29.86	44480	1	35	52	Y
4	13	Q5HHP1|ENO_STAAC	R.W(+42.01)GQ(sub T)EIFHNLK.S	Y	69.5	36.67	1312.66	6.1	657.34	2	72.21	84143	9	183	192	Y
4	13	Q5HHP1|ENO_STAAC	K.MMIQ(sub A)LDGTPNK.G	Y	62.1	36.06	1246.61	-1.4	416.542	3	23.18	39907	5	95	105	N
4	13	Q5HHP1|ENO_STAAC	K.VNQIGTLTETFDAIEM(-48.00)AQK.A	Y	98.4	35.75	2060.04	6.9	687.693	3	60.63	77139	7	344	362	Y
4	13	Q5HHP1|ENO_STAAC	K.GIE(+57.02)NGIGNSILIK.V	Y	98.1	34.76	1383.77	1.5	692.894	2	41.7	56630	1	331	343	Y
4	13	Q5HHP1|ENO_STAAC	E.MAQK(+136.09)AGYTAVVSHR.S	Y	98	34.32	1653.87	5.6	552.299	3	23.83	40602	3	359	372	Y
4	13	Q5HHP1|ENO_STAAC	K.YPIITIEDD(sub G)MDENDWDGWK.Q	Y	39.7	33.95	2354	6.6	1178.02	2	54.09	66929	1	285	303	N
4	13	Q5HHP1|ENO_STAAC	G.L(+58.01)ETAVGDEGGFAPK.F	Y	97.4	33.09	1447.68	11.8	483.574	3	33.66	47499	11	200	213	Y
4	13	Q5HHP1|ENO_STAAC	M.MNIVNGGSH(+57.02)SDAPIAFQEFMILPVGATTFK.E	Y	97	32.68	3248.6	6	813.162	4	64.3	79874	10	149	178	Y
4	13	Q5HHP1|ENO_STAAC	R.SP(sub G)ETEDTTIADIAVATNAGQIK.T	Y	29.6	32.68	2244.11	3.8	749.048	3	52.14	70235	1	373	394	N
4	13	Q5HHP1|ENO_STAAC	K.QLPVPMMNIVNGGSHSD(+57.02)APIAFQEFMILPVGATTFK.E	Y	96.9	32.22	3913.96	3.3	979.5	4	78.3	95163	2	143	178	Y
4	13	Q5HHP1|ENO_STAAC	G.LETE(sub A)VGDEGGFAPK.F	Y	25.3	32.12	1447.68	11.8	483.574	3	33.66	52456	9	200	213	N
4	13	Q5HHP1|ENO_STAAC	R.IE(+57.02)DELFETAK.Y	Y	96.4	31.87	1250.6	19	626.321	2	34.37	53592	2	413	422	Y
4	13	Q5HHP1|ENO_STAAC	G.VSIAVAR.A	Y	98.4	31.69	714.439	-8.2	358.224	2	17.97	35003	32	116	122	N
4	13	Q5HHP1|ENO_STAAC	M.MNIVN(+.98)GGSHSDAPIAFQ(+.98)EFMILPVGATTFK.E	Y	98.4	31.65	3193.55	11.8	1065.54	3	79.53	96285	10	149	178	Y
4	13	Q5HHP1|ENO_STAAC	G.NPTVE(+57.02)VEVLTESGAFGR.A	Y	96.1	31.22	1860.92	15.6	931.483	2	64.46	79883	7	18	34	Y
4	13	Q5HHP1|ENO_STAAC	I.ITDVYARE(+43.99)VLDSR.G	Y	94.6	30.01	1579.78	-4.5	790.896	2	41.5	55114	1	4	16	Y
4	13	Q5HHP1|ENO_STAAC	R.VQLVGDDLFVTNTEN(sub I)LAK.G	Y	90.9	27.82	1975.03	-14.3	659.34	3	87.26	101687	4	313	330	N
4	13	Q5HHP1|ENO_STAAC	R.IAKY(+94.97)NQLLRIEDELFETAK.Y	Y	90.8	27.66	2388.2	1.6	598.058	4	33.17	48998	1	404	422	Y
4	13	Q5HHP1|ENO_STAAC	K.YPIITIEDGMD(+57.02)ENDWDGWK.Q	Y	90.8	27.62	2353.02	5.3	785.352	3	54.09	70830	1	285	303	Y
4	13	Q5HHP1|ENO_STAAC	R.WGTE(+43.04)IFHNLK.S	Y	88.2	26.64	1286.68	5.4	644.349	2	60.7	77257	5	183	192	Y
4	13	Q5HHP1|ENO_STAAC	D.APIAFQE(+57.02)FMILPVGATTFK.E	Y	88.2	26.64	2137.13	1.2	713.384	3	65.47	77140	7	160	178	Y
4	13	Q5HHP1|ENO_STAAC	R.WP(sub G)TEIFHN(+.98)LK.S	Y	1.2	25.69	1284.65	-0.1	643.332	2	55.26	68211	1	183	192	Y
4	13	Q5HHP1|ENO_STAAC	L.PVGATTFKES(+79.97)LRWGT(+79.97)EIFHNLK.S	Y	92.3	25.48	2690.27	3.9	673.576	4	32.23	47394	6	171	192	Y
4	13	Q5HHP1|ENO_STAAC	K.QLPVPMMNIVNGGSHSDAPIAFQ(+.98)EFMILPVGATTFK.E	Y	92.1	25.24	3857.92	11.6	965.498	4	90.83	101213	1	143	178	Y
4	13	Q5HHP1|ENO_STAAC	R.T(+57.02)AAEQVDYLEQ(+.98)LVDK.Y	Y	85.7	25.21	1778.86	14.7	890.449	2	58.94	71389	2	270	284	Y
4	13	Q5HHP1|ENO_STAAC	I.EGEL(sub F)SVLDQVSIDK.M	Y	85.7	25.21	1530.78	18.2	766.41	2	99.15	113287	3	81	94	N
4	13	Q5HHP1|ENO_STAAC	D.KMMV(sub I)ALDGTPNK.G	Y	1.2	24.89	1303.66	-18.5	435.553	3	22.34	37208	3	94	105	N
4	13	Q5HHP1|ENO_STAAC	K.QLPVPMMNIVNGGQ(sub S)HSDAPIAFQEFMILPVGATTFK.E	Y	1.1	24.56	3897.96	-1.3	975.496	4	85.38	98939	2	143	178	N
4	13	Q5HHP1|ENO_STAAC	A.R(sub A)P(sub A)DLLGQPLYK.Y	Y	1.1	24.56	1298.73	-13.7	650.366	2	46.38	63129	5	124	134	N
4	13	Q5HHP1|ENO_STAAC	M.MNIVNGGSHSDAPIAFQE(+57.02)FMILPVGATTFK.E	Y	84.9	24.27	3248.6	6	813.162	4	64.3	78949	7	149	178	Y
4	13	Q5HHP1|ENO_STAAC	K.AGYTQ(sub A)VVSHR.S	Y	1.1	24.01	1116.57	14.6	373.202	3	14.62	31628	1	363	372	N
4	13	Q5HHP1|ENO_STAAC	K.Q(+42.01)(+.98)LPVPMMNIVNGGSHSD(+57.02)APIAFQEFMILPVGATTFK.E	Y	81.6	22.69	3956.95	5.9	990.251	4	75.25	89681	1	143	178	Y
4	13	Q5HHP1|ENO_STAAC	R.TAAEQVDYLEQLT(sub V)DK.Y	Y	1	22.43	1722.83	14.9	862.436	2	60.86	73617	1	270	284	N
4	13	Q5HHP1|ENO_STAAC	K.QLPVPMMN(+.98)IVNGGSHS(+14.02).D	Y	79.1	22.08	1694.81	10.5	848.422	2	85.28	96896	1	143	158	Y
4	13	Q5HHP1|ENO_STAAC	K.V(+57.02)NQIGTLTE(+57.02)TFDAIEMAQK.A	Y	78.2	21.75	2222.09	5.5	741.708	3	60.83	73300	1	344	362	Y
4	13	Q5HHP1|ENO_STAAC	K.R(+324.11)GLETAVGDEGGFAPK.F	Y	78.2	21.74	1926.91	19.5	482.743	4	33.56	52119	5	198	213	Y
4	13	Q5HHP1|ENO_STAAC	R.GLETAT(sub V)GDQ(sub E)GGFAPK.F	Y	1	21.63	1447.69	4	483.574	3	33.66	49792	2	199	213	N
4	13	Q5HHP1|ENO_STAAC	K.R(+42.01)T(-18.01)AAEQVDYLEQLVDK.Y	Y	77.4	21.35	1900.95	5.9	951.489	2	52.63	68879	5	269	284	Y
4	13	Q5HHP1|ENO_STAAC	R.IGDRVQ(+.98)LVGDDLFVTN(+.98)TEILAKGIENGIGNS(+79.97)ILIK.V	Y	83	21.1	3805.98	-9.3	952.492	4	97.13	106545	1	309	343	Y
4	13	Q5HHP1|ENO_STAAC	M.MNIVNGGSHSDAPIAFQ(+.98)E(+57.02)FMILPVGATTFK.E	Y	76.7	20.97	3249.58	6	813.408	4	66.44	81246	1	149	178	Y
4	13	Q5HHP1|ENO_STAAC	K.GIENGIGNSILIK(+57.02).V	Y	75.9	20.77	1383.77	1.5	692.894	2	41.7	58208	1	331	343	Y
4	13	Q5HHP1|ENO_STAAC	R.IEDELFETAKYDGIKSFYNLDK	Y	80.1	20.44	2637.28	5.1	880.107	3	94.68	106227	1	413	434	N
4	13	Q5HHP1|ENO_STAAC	V.S(+154.00)IDKMMIALDGTPNK.G	Y	74.9	20.44	1786.82	18.8	596.627	3	32.36	49246	1	91	105	Y
4	13	Q5HHP1|ENO_STAAC	K.A(+42.01)GYTAVVSHR.S	Y	73.6	19.74	1101.56	-18.6	368.186	3	18.49	35498	2	363	372	Y
4	13	Q5HHP1|ENO_STAAC	E.N(+.98)DWDGWKQ(+.98)LTERIGDRVQ(+.98)LVGDDLFVTNTEILAK.G	Y	75.6	19.37	3946.96	4.4	987.751	4	85.84	102205	3	297	330	Y
4	13	Q5HHP1|ENO_STAAC	A.AEQVDYLEQLVD(-18.01)K.Y	Y	70.5	19.12	1530.76	-4.6	511.257	3	22.53	39234	3	272	284	Y
4	13	Q5HHP1|ENO_STAAC	K.L(+42.01)GANAILGVSIAVAR.A	Y	0.8	18.81	1465.86	-6.5	733.933	2	75.42	88515	1	108	122	Y
4	13	Q5HHP1|ENO_STAAC	K.Q(+.98)LPVPMMNIVNGGSHSDAPIAFQEFMILPVGATTFK.E	Y	71.6	18.5	3857.92	11.6	965.498	4	90.83	101179	2	143	178	Y
4	13	Q5HHP1|ENO_STAAC	R.TDRIAK(+42.01)Y(+79.97)NQLLR.I	Y	67.2	18.31	1611.81	8.5	538.283	3	36.19	49700	1	401	412	Y
7	148	Q5HE61|Q5HE61_STAAC	R.ILAVGGNPVGTLTEC(+57.02)LEQSIVK.E	Y	99.9	78.1	2297.23	5	766.754	3	80.31	96885	234	62	83	Y
7	148	Q5HE61|Q5HE61_STAAC	K.FEELYNEASQYVDELAER.I	Y	99.9	76.41	2203.99	4.9	735.674	3	70.59	83776	160	44	61	N
7	148	Q5HE61|Q5HE61_STAAC	K.GYSAEQMVEELSQDFTNISK.Q	Y	99.9	74.01	2275.03	6	759.356	3	87.39	102126	131	88	107	N
7	148	Q5HE61|Q5HE61_STAAC	K.F(+57.02)EELYNEASQYVDELAER.I	Y	99.9	72.7	2261.01	5	754.682	3	78.82	95678	40	44	61	Y
7	148	Q5HE61|Q5HE61_STAAC	K.ELNQQVANWTVAYTK.L	Y	99.9	72.36	1763.88	4.3	882.953	2	45.04	59085	93	10	24	N
7	148	Q5HE61|Q5HE61_STAAC	F.EELYNEASQYVDELAER.I	Y	99.9	72.04	2056.92	5.2	686.652	3	63.91	76645	49	45	61	N
7	148	Q5HE61|Q5HE61_STAAC	K.GPNFFSLHVK.F	Y	99.9	71.69	1144.6	-3.8	382.54	3	37.13	54283	96	34	43	N
7	148	Q5HE61|Q5HE61_STAAC	R.ILAVGGNPVGTLTEC(+57.02)LEQ(+.98)SIVK.E	Y	99.9	71.13	2298.21	6.2	767.083	3	82.94	94812	158	62	83	Y
7	148	Q5HE61|Q5HE61_STAAC	R.I(+57.02)LAVGGNPVGTLTEC(+57.02)LEQSIVK.E	Y	99.9	70.76	2354.25	3.8	589.572	4	81.7	98241	107	62	83	Y
7	148	Q5HE61|Q5HE61_STAAC	K.FE(+57.02)ELYNEASQYVDELAER.I	Y	99.9	69.7	2261.01	5	754.682	3	78.82	91649	21	44	61	Y
7	148	Q5HE61|Q5HE61_STAAC	R.I(+43.01)LAVGGNPVGTLTEC(+57.02)LEQSIVK.E	Y	99.9	69.38	2340.24	6.5	781.091	3	101.11	111646	28	62	83	Y
7	148	Q5HE61|Q5HE61_STAAC	K.G(+43.01)YSAEQMVEELSQDFTNISK.Q	Y	99.9	68.98	2318.04	6.3	773.691	3	98.89	109325	36	88	107	Y
7	148	Q5HE61|Q5HE61_STAAC	K.F(+43.01)EELYNEASQYVDELAER.I	Y	99.9	68.29	2247	13.7	750.016	3	102.78	113870	2	44	61	Y
7	148	Q5HE61|Q5HE61_STAAC	R.ILP(sub A)VGGNPVGTLTEC(+57.02)LEQSIVK.E	Y	99.9	67.08	2323.25	4.5	775.426	3	94.77	107617	41	62	83	Y
7	148	Q5HE61|Q5HE61_STAAC	K.LHNFHWYVK.G	Y	99.9	66.65	1242.63	-2.4	415.216	3	28.64	41854	117	25	33	N
7	148	Q5HE61|Q5HE61_STAAC	N.PVGTLTEC(+57.02)LEQSIVK.E	Y	99.9	66.38	1672.87	3.9	837.446	2	53.6	68879	27	69	83	Y
7	148	Q5HE61|Q5HE61_STAAC	K.GPN(+.98)FFSLHVK.F	Y	99.9	66.32	1145.59	2.8	382.871	3	39.72	55678	12	34	43	Y
7	148	Q5HE61|Q5HE61_STAAC	K.ELNQQ(+.98)VANWTVAYTK.L	Y	99.9	66.02	1764.87	11.2	589.303	3	48.79	62632	37	10	24	Y
7	148	Q5HE61|Q5HE61_STAAC	K.ELNQ(+.98)QVANWTVAYTK.L	Y	99.9	65.98	1764.87	7.9	589.301	3	46.77	60921	23	10	24	Y
7	148	Q5HE61|Q5HE61_STAAC	K.G(+57.02)YSAEQMVEELSQDFTNISK.Q	Y	99.9	64.91	2332.05	6.5	778.363	3	87.45	103956	74	88	107	Y
7	148	Q5HE61|Q5HE61_STAAC	Y.SAEQMVEELSQDFTNISK.Q	Y	99.9	64.09	2054.95	5.3	685.993	3	79.08	93785	28	90	107	N
7	148	Q5HE61|Q5HE61_STAAC	K.ELNQQVAN(+.98)WTVAYTK.L	Y	99.9	63.98	1764.87	7.5	883.448	2	48.66	62059	28	10	24	Y
7	148	Q5HE61|Q5HE61_STAAC	K.L(+57.02)HNFHWYVK.G	Y	99.9	63.54	1299.65	0.4	434.224	3	30.42	45888	32	25	33	Y
7	148	Q5HE61|Q5HE61_STAAC	K.GYSAEQM(+15.99)VEELSQDFTNISK.Q	Y	99.9	63.32	2291.03	7.4	764.688	3	68.35	81515	20	88	107	Y
7	148	Q5HE61|Q5HE61_STAAC	R.ILAVGGN(+.98)PVGTLTEC(+57.02)LEQSIVK.E	Y	99.9	63.31	2298.21	6.2	767.083	3	82.94	93760	41	62	83	Y
7	148	Q5HE61|Q5HE61_STAAC	K.G(+57.02)PNFFSLHVK.F	Y	99.9	62.83	1201.62	-2.8	401.548	3	37.13	53323	31	34	43	Y
7	148	Q5HE61|Q5HE61_STAAC	K.ELNQQVANWTVAYTK(+57.02).L	Y	99.9	62.46	1820.91	4.4	911.464	2	44.91	61318	14	10	24	Y
7	148	Q5HE61|Q5HE61_STAAC	R.ILAVGGNPVGTQ(sub L)TEC(+57.02)LEQSIVK.E	Y	99.9	62.24	2312.2	9.2	771.749	3	79.86	92518	2	62	83	Y
7	148	Q5HE61|Q5HE61_STAAC	K.FEELYN(+.98)EASQYVDELAER.I	Y	99.9	60.87	2204.97	15.3	1103.51	2	62.87	77685	17	44	61	Y
7	148	Q5HE61|Q5HE61_STAAC	K.ELN(+.98)QQVANWTVAYTK.L	Y	99.9	60.63	1764.87	7.5	883.448	2	48.66	63236	12	10	24	Y
7	148	Q5HE61|Q5HE61_STAAC	K.L(+43.01)HNFHWYVK.G	Y	99.9	59.14	1285.64	-2.5	429.551	3	42.12	56825	17	25	33	Y
7	148	Q5HE61|Q5HE61_STAAC	K.LHNFH(+57.02)WYVK.G	Y	99.9	59.03	1299.65	-1.7	434.224	3	28.35	42663	29	25	33	Y
7	148	Q5HE61|Q5HE61_STAAC	K.Q(-17.03)LENAIEIAGNAGDDVSEDMFIGMQTSVDK.H	Y	99.9	58.49	3179.43	8.1	1060.83	3	100.62	112343	2	108	137	Y
7	148	Q5HE61|Q5HE61_STAAC	H.VKFEELYNEASQYVDELAER.I	Y	99.9	57.7	2431.15	12.3	811.402	3	81.67	92740	23	42	61	N
7	148	Q5HE61|Q5HE61_STAAC	K.G(+43.01)PNFFSLHVK.F	Y	99.9	57.66	1187.61	0.3	594.812	2	48.66	62165	41	34	43	Y
7	148	Q5HE61|Q5HE61_STAAC	G.GNPVGTLTEC(+57.02)LEQSIVK.E	Y	99.9	57.35	1843.93	-0.2	615.652	3	68.16	82559	11	67	83	Y
7	148	Q5HE61|Q5HE61_STAAC	G.TLTEC(+57.02)LEQSIVK.E	Y	99.9	56.19	1419.73	3.4	710.874	2	44.3	60005	11	72	83	Y
7	148	Q5HE61|Q5HE61_STAAC	R.ILAVGGNPF(sub V)GTLTECLEQSIVK.E	Y	98.9	55.52	2288.21	-1.6	763.742	3	72.7	88396	17	62	83	N
7	148	Q5HE61|Q5HE61_STAAC	K.FEE(+57.02)LYNEASQYVDELAER.I	Y	99.9	55.47	2261.01	5	754.682	3	78.82	92300	1	44	61	Y
7	148	Q5HE61|Q5HE61_STAAC	K.LHN(+.98)FHWYVK.G	Y	99.9	55.42	1243.61	-1.7	415.545	3	35.71	51958	10	25	33	Y
7	148	Q5HE61|Q5HE61_STAAC	G.NPVGTLTEC(+57.02)LEQSIVK.E	Y	99.9	53.72	1786.91	-2.3	894.462	2	65.5	80253	11	68	83	Y
7	148	Q5HE61|Q5HE61_STAAC	K.GYSAEQMVE(+57.02)ELSQDFTNISK.Q	Y	99.9	53.57	2332.05	4.7	778.362	3	49.7	65035	27	88	107	Y
7	148	Q5HE61|Q5HE61_STAAC	K.GPNFFSLH(+57.02)VK.F	Y	99.9	52.61	1201.62	-2.8	401.548	3	37.13	51183	12	34	43	Y
7	148	Q5HE61|Q5HE61_STAAC	L.HNFHWYVK.G	Y	99.9	52.37	1129.55	-5.1	377.521	3	25.53	44518	33	26	33	N
7	148	Q5HE61|Q5HE61_STAAC	R.ILAVGGNPVGTLTE(+21.98)C(+57.02)LEQSIVK.E	Y	99.9	52.36	2319.21	4.5	774.081	3	80.18	94655	19	62	83	Y
7	148	Q5HE61|Q5HE61_STAAC	K.G(+57.02)PNFFSLH(+57.02)VK.F	Y	99.9	52.06	1258.65	-4.9	420.554	3	36.9	55368	9	34	43	Y
7	148	Q5HE61|Q5HE61_STAAC	K.GYSAE(+57.02)QMVEELSQDFTNISK.Q	Y	99.9	51.85	2332.05	2	584.022	4	49.7	62132	51	88	107	Y
7	148	Q5HE61|Q5HE61_STAAC	K.HNWMFK.S	Y	99.9	51.51	861.396	-3.9	431.703	2	26.21	39500	5	138	143	N
7	148	Q5HE61|Q5HE61_STAAC	K.FEELYNE(+53.92)ASQYVDELAER.I	Y	99.9	50.99	2257.91	0.4	565.485	4	70.52	82338	11	44	61	Y
7	148	Q5HE61|Q5HE61_STAAC	R.ILAVGGNH(sub P)VGTLTEC(+57.02)LEQSIVK.E	Y	99.9	49.53	2337.24	16.7	780.099	3	96.41	113411	30	62	83	Y
7	148	Q5HE61|Q5HE61_STAAC	R.ILAVGGNPM(sub V)GTLTECLEQSIVK.E	Y	98.5	49.45	2272.18	-10.6	758.393	3	81.7	92860	10	62	83	N
7	148	Q5HE61|Q5HE61_STAAC	K.ELNQQVANW(+15.99)TVAYTK.L	Y	99.9	49.22	1779.88	6.2	890.952	2	45.17	59458	4	10	24	Y
7	148	Q5HE61|Q5HE61_STAAC	R.ILAVGGNPVGTLTEC(+57.02)LEQSIVK(+57.02).E	Y	99.9	49.17	2354.25	2.4	1178.14	2	79.47	92039	10	62	83	Y
7	148	Q5HE61|Q5HE61_STAAC	K.ELNQQVANWTVAY.T	Y	99.9	48.94	1534.74	3.7	768.381	2	54.45	71572	47	10	22	N
7	148	Q5HE61|Q5HE61_STAAC	K.LH(+57.02)NFHWYVK.G	Y	99.9	48.93	1299.65	-1.7	434.224	3	28.35	44462	10	25	33	Y
7	148	Q5HE61|Q5HE61_STAAC	K.Q(-17.03)LENAIEIAGNAGDDVSED(+57.02)MFIGMQTSVDK.H	Y	99.9	48.77	3236.45	8.6	1079.83	3	70.91	83668	17	108	137	Y
7	148	Q5HE61|Q5HE61_STAAC	K.GYSAE(+21.98)QMVEELSQDFTNISK.Q	Y	99.9	48.57	2297.01	5.8	766.683	3	86.94	99773	8	88	107	Y
7	148	Q5HE61|Q5HE61_STAAC	R.ILAVGGNPVGTLTQ(sub E)C(+57.02)LEQSIVK.E	Y	99.9	48.52	2296.25	-5.8	766.418	3	87.06	103273	7	62	83	Y
7	148	Q5HE61|Q5HE61_STAAC	R.ILAF(sub V)GGNPVGTLTECLEQSIVK.E	Y	98	48.52	2288.21	0.8	1145.11	2	72.63	83916	7	62	83	N
7	148	Q5HE61|Q5HE61_STAAC	R.ILAVGGNP(+31.99)VGTLTEC(+57.02)LEQSIVK.E	Y	99.9	48.37	2329.22	3.4	777.417	3	72.66	85143	18	62	83	Y
7	148	Q5HE61|Q5HE61_STAAC	K.GYSAE(+57.02)Q(+.98)MVEELSQDFTNISK.Q	Y	99.9	48.15	2333.04	8.4	778.693	3	59.56	72901	7	88	107	Y
7	148	Q5HE61|Q5HE61_STAAC	K.G(+57.02)PNFFSLHVK(+57.02).F	Y	99.8	46.7	1258.65	-4.9	420.554	3	36.9	53663	4	34	43	Y
7	148	Q5HE61|Q5HE61_STAAC	K.GYSAE(+57.02)QMVEELSQ(+.98)DFTNISK.Q	Y	99.8	46.24	2333.04	7.6	1167.53	2	51.1	66836	3	88	107	Y
7	148	Q5HE61|Q5HE61_STAAC	K.G(+43.01)YSAEQMVEE(+57.02)LSQDFTNISK.Q	Y	99.8	46.09	2375.06	7.8	792.7	3	61.06	73800	3	88	107	Y
7	148	Q5HE61|Q5HE61_STAAC	K.G(+57.02)YSAEQMVE(+57.02)ELSQDFTNISK.Q	Y	99.8	45.17	2389.07	6.1	797.37	3	49.86	63233	25	88	107	Y
7	148	Q5HE61|Q5HE61_STAAC	K.Q(-17.03)LENAIEIAGNAGDD(+57.02)VSEDMFIGMQTSVDK.H	Y	99.8	45.11	3236.45	8.6	1079.83	3	70.91	83698	19	108	137	Y
7	148	Q5HE61|Q5HE61_STAAC	K.GYSAE(+14.02)QMVEE(+43.99)LSQDFTNISK.Q	Y	99.8	44.58	2333.04	8.4	778.693	3	59.56	72183	1	88	107	Y
7	148	Q5HE61|Q5HE61_STAAC	V.GGNPVGT(+79.97)LTECLEQN(sub S)IVKEAAKGYSAEQMVEELSQDFTNISK.Q	Y	93.2	44.25	4607.14	-4.3	1152.79	4	87.58	101029	1	66	107	Y
7	148	Q5HE61|Q5HE61_STAAC	R.I(+57.02)LAVGGNPVGTLTEC(+57.02)LEQ(+.98)SIVK.E	Y	99.8	44.21	2355.24	4	1178.63	2	85.15	96875	1	62	83	Y
7	148	Q5HE61|Q5HE61_STAAC	K.GPNFF(+31.99)SLHVK.F	Y	99.7	44.14	1176.59	0.1	393.205	3	37.32	53757	3	34	43	Y
7	148	Q5HE61|Q5HE61_STAAC	K.F(+42.01)EELF(sub Y)NEASQYVDELAER.I	Y	93.2	44.13	2230.01	6.4	744.348	3	86.19	97473	1	44	61	Y
7	148	Q5HE61|Q5HE61_STAAC	N.FFSLHVK.F	Y	99.9	43.89	876.486	-5.1	439.248	2	30.71	48055	34	37	43	N
7	148	Q5HE61|Q5HE61_STAAC	R.ILAVGGNPVGTLTEC(+57.02)LEQSIM(sub V)K.E	Y	99.7	43.7	2329.2	11	777.417	3	72.66	85075	1	62	83	Y
7	148	Q5HE61|Q5HE61_STAAC	K.ELNQQVAN(+15.99)WTVAYTK.L	Y	99.7	43.6	1779.88	6.2	890.952	2	45.17	61471	4	10	24	Y
7	148	Q5HE61|Q5HE61_STAAC	K.GYSAEQMVEE(+57.02)LSQDFTNISK.Q	Y	99.7	43.21	2332.05	4.7	778.362	3	49.7	66211	18	88	107	Y
7	148	Q5HE61|Q5HE61_STAAC	K.G(+43.01)PNFFSLH(+57.02)VK.F	Y	99.7	43.04	1244.63	13.4	623.331	2	48.4	62108	12	34	43	Y
7	148	Q5HE61|Q5HE61_STAAC	R.ILAVGGNP(+15.99)VGTLTE(+57.02)C(+57.02)LEQSIVK.E	Y	99.7	42.87	2370.25	17	791.103	3	83.29	97137	30	62	83	Y
7	148	Q5HE61|Q5HE61_STAAC	K.G(+57.02)YSAEQMVEE(+57.02)LSQDFTNISK.Q	Y	99.7	42.1	2389.07	6.1	797.37	3	49.86	65220	1	88	107	Y
7	148	Q5HE61|Q5HE61_STAAC	K.GYSAEQ(+.98)MVE(+57.02)ELSQDFTNISK.Q	Y	99.6	42.05	2333.04	8.4	778.693	3	59.56	75162	3	88	107	Y
7	148	Q5HE61|Q5HE61_STAAC	R.ILAVP(sub G)GNPVGTLTEC(+57.02)LEQSIVK.E	Y	88.5	41.68	2337.26	6	780.099	3	96.41	107741	2	62	83	Y
7	148	Q5HE61|Q5HE61_STAAC	K.GYSAE(+43.99)QMVEE(+14.02)LSQDFTNISK.Q	Y	99.6	41.65	2333.04	6.7	778.692	3	51.2	67260	3	88	107	Y
7	148	Q5HE61|Q5HE61_STAAC	K.QLENAIEIAGNAGDD(+57.02)VSEDMFIGMQTSVDK.H	Y	99.6	41.48	3253.48	15.8	814.389	4	60.34	73621	12	108	137	Y
7	148	Q5HE61|Q5HE61_STAAC	K.GYSAEQMVEELSQDFTNISK(+57.02).Q	Y	99.6	41.47	2332.05	6.5	778.363	3	87.45	101319	3	88	107	Y
7	148	Q5HE61|Q5HE61_STAAC	K.G(+57.02)YSAE(+57.02)QMVEELSQDFTNISK.Q	Y	99.6	41.28	2389.07	6.1	797.37	3	49.86	63575	12	88	107	Y
7	148	Q5HE61|Q5HE61_STAAC	K.QLENAIEIAGNAGDDVSEDMFIGMQTSVDK.H	Y	99.8	41	3196.45	4.7	1066.5	3	98.86	115132	16	108	137	N
7	148	Q5HE61|Q5HE61_STAAC	K.E(+42.01)LNQQVANWTVAYTK.L	Y	99.8	40.65	1805.89	4.3	602.975	3	61.77	74314	2	10	24	Y
7	148	Q5HE61|Q5HE61_STAAC	K.LY(sub H)NFHWYVK.G	Y	99.5	40.46	1268.63	7.5	423.889	3	35.61	52393	3	25	33	N
7	148	Q5HE61|Q5HE61_STAAC	L.H(+57.02)NFHWYVK.G	Y	99.5	40.37	1186.57	-2.5	396.529	3	28.25	44704	1	26	33	Y
7	148	Q5HE61|Q5HE61_STAAC	K.LH(+40.03)NFHWYVK.G	Y	99.4	39.78	1282.66	1.2	428.562	3	38.72	56887	1	25	33	Y
7	148	Q5HE61|Q5HE61_STAAC	K.GYSAE(+43.99)QMVE(+14.02)ELSQDFTNISK.Q	Y	99.4	39.76	2333.04	7.8	778.692	3	58.29	73433	3	88	107	Y
7	148	Q5HE61|Q5HE61_STAAC	K.G(+42.01)YSAEQMVEELSQ(+.98)DFTNISK.Q	Y	99.4	39.52	2318.03	11.1	773.691	3	98.89	112081	1	88	107	Y
7	148	Q5HE61|Q5HE61_STAAC	K.GYSAEQ(+.98)MVEE(+57.02)LSQDFTNISK.Q	Y	99.4	39.4	2333.04	7.8	778.692	3	58.29	73492	8	88	107	Y
7	148	Q5HE61|Q5HE61_STAAC	R.ILAVGGNPVGTLTE(+53.92)C(+57.02)LEQSIVK.E	Y	99.4	39.32	2351.15	4.7	588.797	4	79.95	92011	6	62	83	Y
7	148	Q5HE61|Q5HE61_STAAC	K.Q(-17.03)LENAIEIAGNAGDDVSE(+57.02)DMFIGMQTSVDK.H	Y	99.4	39.29	3236.45	8.6	1079.83	3	70.91	82487	8	108	137	Y
7	148	Q5HE61|Q5HE61_STAAC	R.ILAVGGN(+.98)PVGTLTE(+14.02)C(+57.02)LEQSIVK.E	Y	99.3	39.17	2312.23	-1.6	771.749	3	79.86	95032	1	62	83	Y
7	148	Q5HE61|Q5HE61_STAAC	K.G(+57.02)PN(+15.99)FFSLHVK.F	Y	99.2	38.78	1217.62	-2.1	406.88	3	37.26	54004	3	34	43	Y
7	148	Q5HE61|Q5HE61_STAAC	K.ELNQQQ(sub V)ANWTVAYTK.L	Y	81.8	38.64	1792.87	17.8	897.46	2	44.59	59271	2	10	24	N
7	148	Q5HE61|Q5HE61_STAAC	F.FSLHVK.F	Y	99.7	38.36	729.417	-5.3	365.714	2	30.51	49199	12	38	43	N
7	148	Q5HE61|Q5HE61_STAAC	K.ELNQQVAW(sub N)WTVAYTK.L	Y	78.7	38.34	1835.92	1.4	918.969	2	40.72	56729	1	10	24	N
7	148	Q5HE61|Q5HE61_STAAC	M.FIGMQTSVDK.H	Y	99.6	38.18	1124.55	-6.8	563.28	2	27.34	43794	14	128	137	N
7	148	Q5HE61|Q5HE61_STAAC	K.G(+43.01)YSAE(+57.02)QMVEELSQDFTNISK.Q	Y	99.1	37.7	2375.06	8.7	1188.55	2	61.06	77872	2	88	107	Y
7	148	Q5HE61|Q5HE61_STAAC	K.GYSQ(sub A)EQMVEELSQDFTNISK.Q	Y	71.6	37.53	2332.05	2	584.022	4	49.7	65199	6	88	107	N
7	148	Q5HE61|Q5HE61_STAAC	K.QLENAIEIAGNAGD(+57.02)D(+57.02)VSEDMFIGMQTSVDK.H	Y	99	37.34	3310.5	6	828.636	4	46.05	59860	10	108	137	Y
7	148	Q5HE61|Q5HE61_STAAC	K.FEELYNEASQ(+.98)YVDELAER.I	Y	99.6	37.18	2204.97	15.3	1103.51	2	62.87	75485	2	44	61	Y
7	148	Q5HE61|Q5HE61_STAAC	K.GYSAEQMVE(+57.02)ELSQ(+.98)DFTNISK.Q	Y	98.9	37.15	2333.04	6.7	778.692	3	51.2	68162	2	88	107	Y
7	148	Q5HE61|Q5HE61_STAAC	K.QLENAIEIQ(sub A)GNAGDDVSEDMFIGMQTSVDK.H	Y	70.4	37.04	3253.48	14.8	814.388	4	56.4	72780	1	108	137	N
7	148	Q5HE61|Q5HE61_STAAC	P.VGE(sub T)LTECLEQSIVK.E	Y	69.5	36.68	1546.79	3.5	774.406	2	86.48	104268	2	70	83	N
7	148	Q5HE61|Q5HE61_STAAC	K.G(+42.01)YSAEQM(+15.99)VEELSQDFTNISK.Q	Y	51.9	35.42	2333.04	7.6	1167.53	2	51.1	66464	4	88	107	Y
7	148	Q5HE61|Q5HE61_STAAC	K.E(+42.01)LNQQP(sub V)ANWTVAYTK.L	Y	51.7	35.36	1803.88	20.5	902.965	2	60.99	74026	4	10	24	Y
7	148	Q5HE61|Q5HE61_STAAC	K.FEEL(+53.97)YNEASQYVDELAER.I	Y	98.1	34.87	2257.96	-19.3	565.487	4	70.75	83268	1	44	61	Y
7	148	Q5HE61|Q5HE61_STAAC	K.LHNFHW(+3.99)YVK.G	Y	98	34.43	1246.62	-3.7	416.547	3	27.41	41949	2	25	33	Y
7	148	Q5HE61|Q5HE61_STAAC	N.FHWYVK.G	Y	99.2	34.43	878.444	2.8	440.23	2	29.09	42877	20	28	33	N
7	148	Q5HE61|Q5HE61_STAAC	R.ILAVGGNPVGTLT(+79.97)P(sub E)CLEQSIVK.E	Y	48.9	34.35	2288.19	8.6	763.742	3	72.7	86873	1	62	83	Y
7	148	Q5HE61|Q5HE61_STAAC	R.ILAVGGNPVGTLTEC(+57.02)LEQSIVK(+31.99).E	Y	97.9	34.2	2329.22	3.4	777.417	3	72.66	85204	5	62	83	Y
7	148	Q5HE61|Q5HE61_STAAC	K.ELNQQP(sub V)ANWTVAYTK.L	Y	37.2	33.5	1761.87	18.4	588.308	3	49.21	62256	2	10	24	N
7	148	Q5HE61|Q5HE61_STAAC	K.E(+42.01)LNQQVT(sub A)NWTVAYTK.L	Y	24.7	32.03	1835.91	9.8	918.969	2	40.72	56326	9	10	24	Y
7	148	Q5HE61|Q5HE61_STAAC	K.GYSAEQMVE(+21.98)ELSQDFTNISK.Q	Y	96.3	31.71	2297.01	5.8	766.683	3	86.94	99057	6	88	107	Y
7	148	Q5HE61|Q5HE61_STAAC	K.QLENAIEIAGNAGDDVSE(+57.02)DMFIGMQTSVDK.H	Y	96.3	31.7	3253.48	14.8	814.388	4	56.4	73396	4	108	137	Y
7	148	Q5HE61|Q5HE61_STAAC	K.GPNF(+31.99)FSLHVK.F	Y	96.2	31.58	1176.59	0.1	393.205	3	37.32	53168	3	34	43	Y
7	148	Q5HE61|Q5HE61_STAAC	K.FEELYNEP(sub A)SQYVDELAER.I	Y	96.2	31.52	2230.01	6.4	744.348	3	86.19	98597	13	44	61	N
7	148	Q5HE61|Q5HE61_STAAC	G.TLTQ(sub E)C(+57.02)LEQSIVK.E	Y	96.2	31.51	1418.74	-2.1	710.378	2	45.21	57959	8	72	83	Y
7	148	Q5HE61|Q5HE61_STAAC	K.QLENAIEIAGNAGDDVSED(+57.02)MFIGMQTSVDK.H	Y	96.1	31.33	3253.48	15.8	814.389	4	60.34	75694	6	108	137	Y
7	148	Q5HE61|Q5HE61_STAAC	N.F(+57.02)FSLHVK.F	Y	95	30.55	933.507	-5	467.759	2	33.27	48769	5	37	43	Y
7	148	Q5HE61|Q5HE61_STAAC	K.FEELYH(sub N)EASQYVDELAER.I	Y	94.9	30.42	2227.01	10.6	743.351	3	71.11	85204	1	44	61	N
7	148	Q5HE61|Q5HE61_STAAC	R.ILAVGGNPVGTLTE(+55.92)C(+57.02)LEQSIVK.E	Y	94.9	30.34	2353.15	3.9	785.394	3	78.5	93046	12	62	83	Y
7	148	Q5HE61|Q5HE61_STAAC	K.ELL(sub N)QQVANWTVAYTK.L	Y	94.9	30.29	1762.93	-19.2	882.453	2	52.82	64509	2	10	24	N
7	148	Q5HE61|Q5HE61_STAAC	K.QLENAIEIAGNAGDDVSE(+57.02)D(+57.02)MFIGMQTSVDK.H	Y	94.8	30.24	3310.5	6	828.636	4	46.05	60108	3	108	137	Y
7	148	Q5HE61|Q5HE61_STAAC	K.LHNFHWYVK(+57.02).G	Y	94.7	30.1	1299.65	-1.7	434.224	3	28.35	45915	5	25	33	Y
7	148	Q5HE61|Q5HE61_STAAC	P.NFFSLHVK.F	Y	97.5	29.91	990.529	-4.5	496.269	2	37.13	53358	9	36	43	N
7	148	Q5HE61|Q5HE61_STAAC	K.GYSAEQMVEE(+57.02)LSQ(+.98)DFTNISK.Q	Y	93.9	29.65	2333.04	7.6	1167.53	2	51.1	66340	2	88	107	Y
7	148	Q5HE61|Q5HE61_STAAC	K.G(+42.01)PN(+.98)FFSLHVK.F	Y	93.6	29.35	1187.6	9.7	594.812	2	48.66	63714	5	34	43	Y
7	148	Q5HE61|Q5HE61_STAAC	K.LHNFHW(+15.99)YVK.G	Y	93.1	29	1258.62	-4.1	420.547	3	25.34	42441	2	25	33	Y
7	148	Q5HE61|Q5HE61_STAAC	G.GNPVGP(sub T)LTEC(+57.02)LEQSIVK.E	Y	92.9	28.88	1839.94	-9.4	920.969	2	67.64	81275	1	67	83	Y
7	148	Q5HE61|Q5HE61_STAAC	Q.QVAH(sub N)WTVAYTK.L	Y	1.4	28.48	1302.67	1.7	435.232	3	25.79	41326	1	14	24	N
7	148	Q5HE61|Q5HE61_STAAC	L.HNFH(+57.02)WYVK.G	Y	91.5	28.28	1186.57	-4.1	396.528	3	25.21	42257	5	26	33	Y
7	148	Q5HE61|Q5HE61_STAAC	K.Q(sub E)LNQQVANWTVAYTK.L	Y	1.3	27.41	1762.9	-4.9	882.453	2	52.82	65097	4	10	24	N
7	148	Q5HE61|Q5HE61_STAAC	G.NPVGTLTE(+57.02)C(+57.02)LEQSIVK.E	Y	90	27.19	1843.93	-0.2	615.652	3	68.16	82310	1	68	83	Y
7	148	Q5HE61|Q5HE61_STAAC	K.QLENAIEIAGNAGDD(+57.02)VSED(+57.02)MFIGMQTSVDK.H	Y	89.6	26.95	3310.5	6	828.636	4	46.05	63857	8	108	137	Y
7	148	Q5HE61|Q5HE61_STAAC	K.LHNFHWY(+15.99)VK.G	Y	87.9	26.04	1258.62	-4.1	420.547	3	25.34	39966	3	25	33	Y
7	148	Q5HE61|Q5HE61_STAAC	P.VGTF(sub L)TECLEQSIVK.E	Y	1.2	26.04	1552.78	6.9	777.403	2	79.66	98904	1	70	83	N
7	148	Q5HE61|Q5HE61_STAAC	V.N(sub K)GPNFFSLHVK.F	Y	87.1	25.69	1258.65	15.5	420.562	3	47.06	61568	4	33	43	N
7	148	Q5HE61|Q5HE61_STAAC	K.GYSAEQ(+.98)MVEELSQDFTNISK.Q	Y	92.7	25.59	2276.02	14.7	759.69	3	49.05	63014	1	88	107	Y
7	148	Q5HE61|Q5HE61_STAAC	K.E(+57.02)(+14.02)LNQQ(+.98)VANWTVAYTK.L	Y	85.8	25.24	1835.91	9.8	918.969	2	40.72	55428	2	10	24	Y
7	148	Q5HE61|Q5HE61_STAAC	K.GYSAE(+57.02)QMVEELSQDFTN(+.98)ISK.Q	Y	85.5	25.07	2333.04	6.7	778.692	3	51.2	66423	2	88	107	Y
7	148	Q5HE61|Q5HE61_STAAC	F.FSLR(sub H)VKFEELYNEASQYVDELAER.I	Y	85.3	24.95	2934.44	12.6	734.626	4	71.56	87430	17	38	61	N
7	148	Q5HE61|Q5HE61_STAAC	R.ILAVGGL(sub N)PVGTLTEC(+57.02)LEQSIVK.E	Y	85.3	24.93	2296.27	-16.7	766.418	3	87.06	102747	1	62	83	Y
7	148	Q5HE61|Q5HE61_STAAC	S.NQQDVVKELNQQVF(sub A)NWTVAYTK.L	Y	1.1	24.59	2651.33	20	884.803	3	44.95	58743	1	3	24	N
7	148	Q5HE61|Q5HE61_STAAC	K.ELNQQVP(sub A)NWTVAYTK.L	Y	1.1	24.52	1789.9	11.4	895.967	2	53.96	71143	3	10	24	N
7	148	Q5HE61|Q5HE61_STAAC	K.ELNQ(+.98)QVANWTVAY.T	Y	90.4	24.12	1535.73	5.6	768.874	2	58.12	68901	3	10	22	Y
7	148	Q5HE61|Q5HE61_STAAC	E.LT(sub S)Q(+.98)DFTNISK.Q	Y	1.1	24.1	1166.58	10.9	584.305	2	51.03	63650	1	98	107	Y
7	148	Q5HE61|Q5HE61_STAAC	R.ILAVGGNT(sub P)VGTLTEC(+57.02)LEQSIVK.E	Y	82.6	23.07	2301.22	9.9	768.09	3	79.76	93853	5	62	83	Y
7	148	Q5HE61|Q5HE61_STAAC	L.HNFHWYVK(+57.02).G	Y	79.1	22.05	1186.57	-4.1	396.528	3	25.21	42070	2	26	33	Y
7	148	Q5HE61|Q5HE61_STAAC	R.ILAVGGN(+.98)PVGTLTEC(+57.02)LEQ(+.98)SIVK.E	Y	84.8	21.95	2299.2	-6.6	767.402	3	90.53	102222	14	62	83	Y
7	148	Q5HE61|Q5HE61_STAAC	E.L(+127.06)NQQVANWTVAYTK.L	Y	77.5	21.4	1761.9	-0.4	881.96	2	49.28	62896	3	11	24	Y
7	148	Q5HE61|Q5HE61_STAAC	G.PNFFSLHVK(+362.14)FEELYNEASQYVDELAER.I	Y	75.7	20.73	3635.7	16.3	1212.93	3	70.62	83204	1	35	61	Y
7	148	Q5HE61|Q5HE61_STAAC	R.ILAVGGNPVGTLTE(+43.04)C(+57.02)LEQSIVK.E	Y	73.9	19.9	2340.27	12.4	781.108	3	94.61	106999	2	62	83	Y
7	148	Q5HE61|Q5HE61_STAAC	K.L(+57.02)HNFHWYVK(+57.02).G	Y	73.5	19.72	1356.67	8.1	453.235	3	30.16	49053	1	25	33	Y
7	148	Q5HE61|Q5HE61_STAAC	K.G(+43.01)YSAEQMVE(+57.02)ELSQDFTNISK.Q	Y	72.2	19.67	2375.06	7.8	792.7	3	61.06	74078	5	88	107	Y
7	148	Q5HE61|Q5HE61_STAAC	K.G(+43.01)PNFFSLHVK(+57.02).F	Y	71	19.34	1244.63	13.4	623.331	2	48.4	62506	2	34	43	Y
7	148	Q5HE61|Q5HE61_STAAC	Y.S(+57.02)AEQMVEELSQDFTNISK.Q	Y	70.8	19.27	2111.97	10.7	705.004	3	45.76	62514	4	90	107	Y
7	148	Q5HE61|Q5HE61_STAAC	K.Q(-17.03)LENAIEIAGNAGD(+57.02)DVSEDMFIGMQTSVDK.H	Y	69	18.89	3236.45	7.1	1079.83	3	76.19	91291	2	108	137	Y
7	148	Q5HE61|Q5HE61_STAAC	T.KLHNFHWYVK.G	Y	73.9	18.8	1370.72	-16.5	457.908	3	17.78	33213	4	24	33	N
7	148	Q5HE61|Q5HE61_STAAC	K.G(+42.01)YSE(sub A)EQMVEELSQDFTNISK.Q	Y	0.8	18.41	2375.05	12.5	792.7	3	61.06	73991	1	88	107	Y
7	148	Q5HE61|Q5HE61_STAAC	K.E(+57.02)(+14.02)LN(+.98)QQVANWTVAYTK.L	Y	67.2	18.33	1835.91	6.7	612.98	3	40.92	58667	2	10	24	Y
7	148	Q5HE61|Q5HE61_STAAC	Q.DVVK(+149.03)ELNQQVANWTVAYTK.L	Y	67.1	18.19	2354.17	19.1	589.562	4	45.82	63375	18	6	24	Y
7	148	Q5HE61|Q5HE61_STAAC	Y.SQ(sub A)EQMVEELSQDFTNISK.Q	Y	0.7	17.81	2111.97	10.7	705.004	3	45.76	61651	2	90	107	N
29	8	Q5HID2|RPOC_STAAC	K.GQAVITEIEGVVEDIK.L	Y	99.9	70.51	1698.9	3.1	567.31	3	74.8	87298	47	971	986	N
29	8	Q5HID2|RPOC_STAAC	K.LLPGSLVDIHNFTDANR.E	Y	99.9	68.15	1880.97	0.9	627.999	3	51.88	65142	46	1092	1108	N
29	8	Q5HID2|RPOC_STAAC	K.FLGNIIAEVFNR.F	Y	99.9	67.53	1391.76	1.2	696.886	2	82.02	98402	31	623	634	N
29	8	Q5HID2|RPOC_STAAC	K.NYLSVAGLNATESYLLK.E	Y	99.9	67.23	1854.97	3.7	928.497	2	63.26	76533	45	1037	1053	N
29	8	Q5HID2|RPOC_STAAC	R.IGVHASSFNNPTFTEEQNKK.I	Y	99.9	66.54	2247.09	3.2	562.782	4	26.92	43416	10	537	556	N
29	8	Q5HID2|RPOC_STAAC	R.FATSDLNDLYR.R	Y	99.9	66.38	1313.63	5.6	657.823	2	40.95	56872	26	249	259	N
29	8	Q5HID2|RPOC_STAAC	R.LGIQAFEPTLVEGR.A	Y	99.9	64.31	1528.83	-0.1	765.42	2	53.67	69180	21	421	434	N
29	8	Q5HID2|RPOC_STAAC	R.EGLTVLEYFISTHGAR.K	Y	99.9	63.7	1791.92	1.7	598.313	3	67.41	83579	13	773	788	N
29	8	Q5HID2|RPOC_STAAC	K.F(+57.02)LGNIIAEVFNR.F	Y	99.9	63.33	1448.78	1.1	725.397	2	88.03	105038	40	623	634	Y
29	8	Q5HID2|RPOC_STAAC	R.LLDLGAPGIIVQNEK.R	Y	99.9	62.75	1578.9	-1.2	790.455	2	51.07	68691	40	271	285	N
29	8	Q5HID2|RPOC_STAAC	R.GEVLTEGSIEPK.N	Y	99.9	62.03	1257.65	2	629.831	2	26.24	40882	48	1025	1036	N
29	8	Q5HID2|RPOC_STAAC	G.L(+226.08)TVLEYFISTHGAR.K	Y	99.9	61.43	1831.93	12.3	611.658	3	79.27	95049	44	775	788	Y
29	8	Q5HID2|RPOC_STAAC	K.IIFNEIIPDSFAYINEPTQ(+.98)ENLER.K	Y	99.9	61.05	2865.41	4.8	956.148	3	78.07	90515	8	565	588	Y
29	8	Q5HID2|RPOC_STAAC	R.MLQEAVDALIDNGR.R	Y	99.9	61.02	1543.77	0.3	515.596	3	56.24	69320	13	287	300	N
29	8	Q5HID2|RPOC_STAAC	R.LVDVAQDVIVR.E	Y	99.9	61.01	1225.7	-1.8	613.858	2	38	56250	32	808	818	N
29	8	Q5HID2|RPOC_STAAC	K.EMALELFKPFVMK.E	Y	99.9	60.72	1581.83	1.2	528.284	3	64.69	81005	7	360	372	N
29	8	Q5HID2|RPOC_STAAC	R.MGH(+40.03)IELAAPVSHIWYFK.G	Y	99.9	60.48	2038.05	4.7	680.36	3	61.64	74255	24	92	108	Y
29	8	Q5HID2|RPOC_STAAC	R.IIVEIGQPVQR.G	Y	99.9	59.55	1250.73	-1.3	626.374	2	33.3	51883	21	1014	1024	N
29	8	Q5HID2|RPOC_STAAC	K.DLLEEIDLDEELK.L	Y	99.9	58.97	1572.78	5.6	787.4	2	66.73	82383	76	177	189	N
29	8	Q5HID2|RPOC_STAAC	K.IIFNEIIPDSFAYINEPTQENLER.K	Y	99.9	57.92	2864.42	5	955.82	3	76.49	89616	38	565	588	N
29	8	Q5HID2|RPOC_STAAC	R.KRPATAKPVLLGITK.A	Y	99.9	57.16	1592.01	-4.6	399.009	4	22.4	37302	5	1115	1129	N
29	8	Q5HID2|RPOC_STAAC	R.KDAVNTGAIFNNTNEVLK.A	Y	99.9	56.74	1947.01	-0.1	650.009	3	37.42	53429	7	507	524	N
29	8	Q5HID2|RPOC_STAAC	K.DAVNTGAIFNNTNEVLK.A	Y	99.9	56.63	1818.91	2.6	910.465	2	46.97	62433	8	508	524	N
29	8	Q5HID2|RPOC_STAAC	K.DGK(+40.03)PVVTPSQDMVLGNYYLTLER.K	Y	99.9	55.58	2634.34	4.9	879.124	3	61.12	77651	10	484	506	Y
29	8	Q5HID2|RPOC_STAAC	K.EYFENEELIEPFNK.K	Y	99.9	54.74	1799.83	1.5	900.921	2	53.41	68724	14	608	621	N
29	8	Q5HID2|RPOC_STAAC	K.EYFENEELIEPFNKK.F	Y	99.9	54.59	1927.92	8.5	643.653	3	45.56	59600	24	608	622	N
29	8	Q5HID2|RPOC_STAAC	K.DQIQGELMQSLDK.T	Y	99.9	54.53	1503.72	1.6	752.87	2	45.27	63173	19	714	726	N
29	8	Q5HID2|RPOC_STAAC	K.VEVGEAVGTIAAQSIGEPGTQLTMR.T	Y	99.9	54.25	2513.28	3.1	838.77	3	58.35	73465	2	917	941	N
29	8	Q5HID2|RPOC_STAAC	K.EMALELFKPF.V	Y	99.9	53.67	1223.63	1.1	612.821	2	69.13	81875	19	360	369	N
29	8	Q5HID2|RPOC_STAAC	R.LP(sub G)IQAFEPTLVEGR.A	Y	98.9	53.17	1568.86	-3.2	785.433	2	60.24	74823	19	421	434	N
29	8	Q5HID2|RPOC_STAAC	K.MP(sub G)AEGIKDLLEEIDLDEELK.L	Y	98.9	52.42	2299.15	9.7	767.398	3	93.47	103397	8	170	189	N
29	8	Q5HID2|RPOC_STAAC	R.NSGNKPSWMILDVLPIIPPEIR.P	Y	99.9	51.3	2488.35	-3.8	830.455	3	84.95	101328	11	218	239	N
29	8	Q5HID2|RPOC_STAAC	R.TFHTGGVAGS(-18.01)D(+14.02)ITQGLPR.I	Y	99.9	50.93	1808.92	15.8	603.989	3	32.88	48662	14	942	959	Y
29	8	Q5HID2|RPOC_STAAC	R.TFHTGGVAGSDITQGLPR.I	Y	99.9	50.88	1812.91	5	605.314	3	33.98	47258	12	942	959	N
29	8	Q5HID2|RPOC_STAAC	K.IIELPITSSFR.E	Y	99.9	50.06	1274.72	-7.6	638.364	2	53.93	67157	55	762	772	N
29	8	Q5HID2|RPOC_STAAC	R.L(sub M)DDEVWDVLEEVIR.E	Y	99.9	50.01	1728.86	3.4	577.295	3	95.92	109804	44	393	406	N
29	8	Q5HID2|RPOC_STAAC	K.AYAN(+.98)GFVHLHTR.I	Y	99.9	48.85	1385.68	9.8	462.906	3	24.7	37919	7	525	536	Y
29	8	Q5HID2|RPOC_STAAC	K.L(+57.02)LPGSLVDIHNFTDANR.E	Y	99.9	48.69	1938	-1.3	647.005	3	53.18	66537	14	1092	1108	Y
29	8	Q5HID2|RPOC_STAAC	R.MLQEAVDALIDN(+.98)GR.R	Y	99.9	48.56	1544.75	12.2	773.392	2	58.91	71443	9	287	300	Y
29	8	Q5HID2|RPOC_STAAC	R.L(+57.02)LDLGAPGIIVQNEK.R	Y	99.8	46.99	1635.92	-5.3	818.963	2	52.11	65530	4	271	285	Y
29	8	Q5HID2|RPOC_STAAC	K.PVLLGITK.A	Y	99.9	46.69	839.548	-2.4	420.78	2	32.1	50905	11	1122	1129	N
29	8	Q5HID2|RPOC_STAAC	R.IQEIFEAR.N	Y	99.9	44.54	1004.53	-2.2	503.271	2	29.09	47226	49	960	967	N
29	8	Q5HID2|RPOC_STAAC	R.TFHTGGVAGSDIP(sub T)QGLPR.I	Y	99.7	43.21	1808.92	15.8	603.989	3	32.88	49743	6	942	959	N
29	8	Q5HID2|RPOC_STAAC	R.MLQ(+.98)EAVDALIDNGR.R	Y	99.9	43.15	1544.75	12.2	773.392	2	58.91	72064	4	287	300	Y
29	8	Q5HID2|RPOC_STAAC	R.HPETDEIIIRPDELITPEIAK.K	Y	99.8	41.16	2428.28	-13.4	810.425	3	50.9	66612	15	858	878	N
29	8	Q5HID2|RPOC_STAAC	E.P(sub R)MGHIELAAPVSHIWYFK.G	Y	99.5	39.88	2095.07	2.2	524.776	4	51.62	64981	13	91	108	N
29	8	Q5HID2|RPOC_STAAC	K.TAKPVAEVESQTEVTE	Y	99.7	39.3	1716.84	2.7	859.431	2	26.66	42128	9	1192	1207	N
29	8	Q5HID2|RPOC_STAAC	R.G(+57.02)EVLTEGSIEPK.N	Y	99.2	38.53	1314.67	10.7	658.348	2	26.47	41968	15	1025	1036	Y
29	8	Q5HID2|RPOC_STAAC	K.LLRDELESATGQR.L	Y	99.7	38.47	1486.77	3.7	744.397	2	29.41	43086	8	190	202	N
29	8	Q5HID2|RPOC_STAAC	A.Y(+68.06)ANGFVHLHTR.I	Y	99.1	38	1381.73	2.6	461.584	3	25.31	41519	4	526	536	Y
29	8	Q5HID2|RPOC_STAAC	K.MGAEGIK(+40.03)DLLEEIDLDEELK.L	Y	99.1	37.63	2299.15	9.7	767.398	3	93.47	105322	11	170	189	Y
29	8	Q5HID2|RPOC_STAAC	M.ILDVLPIIPPEIR.P	Y	69.4	36.66	1486.91	1.5	744.465	2	69.49	81818	23	227	239	N
29	8	Q5HID2|RPOC_STAAC	K.IIFNEIIPDSFAYINEPTQEN(+.98)LER.K	Y	99.4	36.33	2865.41	4.8	956.148	3	78.07	90889	2	565	588	Y
29	8	Q5HID2|RPOC_STAAC	Y.F(+162.05)IDPTTLGEGGLK.E	Y	98.8	36.14	1508.76	-6.3	755.383	2	52.79	69525	8	595	607	Y
29	8	Q5HID2|RPOC_STAAC	R.MP(sub G)HIELAAPVSHIWYFK.G	Y	49.5	34.58	2038.05	4.9	1020.04	2	61.64	76752	1	92	108	N
29	8	Q5HID2|RPOC_STAAC	I.VQNEKRMM(sub L)QEAVDALIDNGR.R	Y	33.7	33.19	2316.13	-4.5	773.048	3	56.37	71326	1	281	300	N
29	8	Q5HID2|RPOC_STAAC	N.IIAEVFNR.F	Y	98.8	33.19	960.539	-2.6	481.276	2	31.75	47908	14	627	634	N
29	8	Q5HID2|RPOC_STAAC	K.DQIQGE(+57.02)LMQSLDK.T	Y	97.1	32.8	1560.75	-2.3	521.255	3	26.37	44467	18	714	726	Y
29	8	Q5HID2|RPOC_STAAC	R.L(+41.03)GIQAFEPTLVEGR.A	Y	96.3	31.72	1569.85	-6.1	785.928	2	61.74	76870	2	421	434	Y
29	8	Q5HID2|RPOC_STAAC	R.IGVH(+40.03)ASSFNNPTFTEEQNKK.I	Y	95.1	30.71	2287.12	5.4	763.386	3	31.36	47675	6	537	556	Y
29	8	Q5HID2|RPOC_STAAC	K.DP(sub G)KPVVTPSQDMVLGNYYLTLER.K	Y	1.5	29.83	2634.34	4.9	879.124	3	61.12	73709	1	484	506	N
29	8	Q5HID2|RPOC_STAAC	R.L(+57.02)EVVESFR.N	Y	93.4	29.05	1034.54	16.7	518.286	2	32.39	48711	6	210	217	Y
29	8	Q5HID2|RPOC_STAAC	E.NEELIEPFN(+45.99)KKFLGNIIAEVFNR.F	Y	92.8	28.81	2779.44	1.3	695.867	4	82.97	99827	3	612	634	Y
29	8	Q5HID2|RPOC_STAAC	R.MP(sub G)LLLDMSPR.A	Y	1.4	28.03	1171.61	0.4	586.812	2	62.87	77626	8	114	123	N
29	8	Q5HID2|RPOC_STAAC	R.VLTDAAIK(+27.99).G	Y	90.2	27.31	857.486	-4.4	429.748	2	23.25	41456	2	1149	1156	Y
29	8	Q5HID2|RPOC_STAAC	R.LP(sub G)IQ(+.98)AFEPTLVEGR.A	Y	1.3	26.91	1569.84	-17.6	785.914	2	62.19	74389	1	421	434	Y
29	8	Q5HID2|RPOC_STAAC	R.YNAVVEN(sub I)WTDAK.D	Y	88.4	26.72	1408.66	15.7	705.349	2	52.24	69058	1	702	713	N
29	8	Q5HID2|RPOC_STAAC	V.QLDGGR(+28.03)FATSDLNDLYR.R	Y	88.1	26.55	1967.97	-14.1	656.988	3	40.47	56408	2	243	259	Y
29	8	Q5HID2|RPOC_STAAC	R.VLTDAAIK.G	Y	93.6	25.88	829.491	-4.2	415.751	2	18.84	36126	2	1149	1156	N
29	8	Q5HID2|RPOC_STAAC	N.SGNKPS(+79.97)WMILDM(sub V)LPIIPPEIR.P	Y	1.2	24.98	2486.25	-2.8	829.754	3	82.61	101328	1	219	239	Y
29	8	Q5HID2|RPOC_STAAC	R.N(+.98)SGNKPSWMILDVLPIIPPEIR.P	Y	1.2	24.83	2489.34	6	830.791	3	84.53	100619	1	218	239	Y
29	8	Q5HID2|RPOC_STAAC	R.MLMLAAQN(+.98)ILNPK.D	Y	91.6	24.79	1456.78	8.5	729.403	2	59.79	72029	1	471	483	Y
29	8	Q5HID2|RPOC_STAAC	I.TSSFRQ(sub E)GM(sub L)TVLEYFISTHGAR.K	Y	1.2	24.77	2387.17	1.9	597.801	4	66.92	83609	2	768	788	N
29	8	Q5HID2|RPOC_STAAC	R.GLITEEE(+14.02)RYNAVV.E	Y	85	24.34	1505.77	4.4	753.897	2	62.78	77051	1	694	706	Y
29	8	Q5HID2|RPOC_STAAC	R.GE(+57.02)VLTEGSIEPK.N	Y	84.4	24.1	1314.67	10.7	658.348	2	26.47	40233	1	1025	1036	Y
29	8	Q5HID2|RPOC_STAAC	K.A(+57.02)SLETESFLSAAS(+14.02).F	Y	82.1	22.85	1382.66	19.3	461.902	3	23.93	40311	3	1130	1142	Y
29	8	Q5HID2|RPOC_STAAC	A.A(+149.03)QNILNPK.D	Y	76.9	21.07	1045.54	1.8	523.777	2	28.48	41435	3	476	483	Y
29	8	Q5HID2|RPOC_STAAC	R.FATSDLN(+15.99)DLYR.R	Y	76.5	20.89	1329.62	14.8	444.221	3	14.14	30789	1	249	259	Y
29	8	Q5HID2|RPOC_STAAC	I.IPDV(sub S)FAYINEPTQENLER.K	Y	0.9	20.44	2147.05	-6.9	716.687	3	75.09	91060	1	571	588	N
29	8	Q5HID2|RPOC_STAAC	R.ITKQ(+.98)FN(+.98)RGLITEEERYN(+.98)AVVEIWTDAK.D	Y	79	20.27	3225.62	-10.8	807.403	4	88.74	103369	4	687	713	Y
29	8	Q5HID2|RPOC_STAAC	K.EM(+15.99)ALELFKPFVMKELVQ(+.98)R.E	Y	77.7	20.03	2224.16	2.8	557.05	4	93.34	105216	1	360	377	Y
29	8	Q5HID2|RPOC_STAAC	K.EMALELFKPFVMKE.L	Y	77.5	19.98	1710.87	-18.5	856.428	2	73.12	91316	35	360	373	N
29	8	Q5HID2|RPOC_STAAC	R.G(+43.01)EVLTEGSIEPK.N	Y	74	19.98	1300.65	-0.9	651.332	2	21.21	38161	1	1025	1036	Y
29	8	Q5HID2|RPOC_STAAC	R.GRPVT(+79.97)GPGNRPLKSLSHMLK.G	Y	77.4	19.96	2224.17	1.6	557.05	4	93.34	106642	1	302	321	Y
29	8	Q5HID2|RPOC_STAAC	R.IIEAGD(+57.02)TKLLPGS.L	Y	73.7	19.81	1369.75	-7.9	685.875	2	81.44	94495	1	1084	1096	Y
29	8	Q5HID2|RPOC_STAAC	R.MLQEAVDALIDN(+.98)GRR.G	Y	76.5	19.68	1700.85	18.4	567.968	3	48.95	63061	1	287	301	Y
29	8	Q5HID2|RPOC_STAAC	R.QQEIVVKGANETRSYLASGT.S	Y	76.1	19.54	2150.1	16.7	538.54	4	85.87	100628	2	992	1011	N
29	8	Q5HID2|RPOC_STAAC	K.DLGFKFS(+79.97)S(+79.97)KAGIT(+79.97)VGVADIVVLPDK.Q	Y	75.5	19.31	2815.32	12.6	704.847	4	101.18	112075	1	649	673	Y
29	8	Q5HID2|RPOC_STAAC	R.IIE(+57.02)AGDTK.L	Y	68.1	18.75	902.471	8	452.246	2	12.35	33249	1	1084	1091	Y
29	8	Q5HID2|RPOC_STAAC	K.VEVGE(+14.02)AVGTIAAQS(+79.97)I.G	Y	67.4	18.54	1536.74	4.4	769.383	2	88.78	103771	1	917	931	Y
29	8	Q5HID2|RPOC_STAAC	R.KGLADT(+79.97)ALK.T	Y	68.7	18.03	995.505	2.7	498.761	2	22.11	38831	9	789	797	Y
29	8	Q5HID2|RPOC_STAAC	R.I(+57.02)IEAGDTK.L	Y	65.6	17.99	902.471	8	452.246	2	12.35	27228	1	1084	1091	Y
29	8	Q5HID2|RPOC_STAAC	G.S(+79.97)IEPKNYLSVAGLNATESYLLKEVQK.V	Y	67.7	17.97	2973.51	3.6	744.388	4	92.53	105477	1	1032	1057	Y
13	4	Q5HF76|KPYK_STAAC	K.IENQEGIDNIAEILEVSDGLMVAR.G	Y	99.9	79.9	2627.31	5.4	876.783	3	88.09	98508	90	220	243	N
13	4	Q5HF76|KPYK_STAAC	K.ALGLITEENGITSPSAIVGLEK.G	Y	99.9	77.6	2211.2	4.5	1106.61	2	60.8	73159	29	526	547	N
13	4	Q5HF76|KPYK_STAAC	K.STDALLNNAVATAVETGR.V	Y	99.9	74.08	1801.92	4.6	901.97	2	54.12	69965	40	426	443	N
13	4	Q5HF76|KPYK_STAAC	K.YRPHSDIIAVTPSEETAR.Q	Y	99.9	72.27	2041.02	7.1	511.267	4	25.12	38304	44	391	408	N
13	4	Q5HF76|KPYK_STAAC	K.NISNNMLVTIDAAQGK.I	Y	99.9	70.53	1687.86	2.7	844.938	2	44.95	60568	48	561	576	N
13	4	Q5HF76|KPYK_STAAC	K.AIVAATESGSTAR.T	Y	99.9	69.49	1232.64	-0.9	617.325	2	13.76	31881	249	374	386	N
13	4	Q5HF76|KPYK_STAAC	K.IHLVGDEIANGQGIGR.G	Y	99.9	69.37	1647.87	1.8	824.943	2	33.2	47921	45	469	484	N
13	4	Q5HF76|KPYK_STAAC	K.ALGLITEENGIT(+79.97)SPSAIVGLEK.G	Y	99.9	68.69	2291.17	2.8	764.731	3	66.57	79130	66	526	547	Y
13	4	Q5HF76|KPYK_STAAC	K.VIVTNSIDETFVPYVEK.A	Y	99.9	68.2	1952.01	2.4	651.68	3	54.74	67618	73	509	525	N
13	4	Q5HF76|KPYK_STAAC	K.IHLVGDEIAN(+.98)GQGIGR.G	Y	99.9	67.98	1648.85	2.1	825.436	2	34.76	53101	23	469	484	Y
13	4	Q5HF76|KPYK_STAAC	R.GNEVIVSMNEVEGTPEK.F	Y	99.9	66.18	1830.87	7.1	916.447	2	36.81	52855	41	87	103	N
13	4	Q5HF76|KPYK_STAAC	R.KSTDALLNNAVATAVETGR.V	Y	99.9	65.31	1930.01	-0.2	644.345	3	44.91	59138	31	425	443	N
13	4	Q5HF76|KPYK_STAAC	R.NIAVSAEAAQDYK.K	Y	99.9	64.03	1378.67	2.1	690.345	2	26.28	41195	104	329	341	N
13	4	Q5HF76|KPYK_STAAC	K.ENVDFIAASFVR.R	Y	99.9	63.62	1366.69	1.6	684.352	2	55.16	68736	82	184	195	N
13	4	Q5HF76|KPYK_STAAC	K.ALGLITEEN(+.98)GITSPSAIVGLEK.G	Y	99.9	63.37	2212.18	11.4	1107.11	2	61.77	76756	11	526	547	Y
13	4	Q5HF76|KPYK_STAAC	K.ALGLITEENGITS(+79.97)PSAIVGLEK.G	Y	99.9	62.97	2291.17	2.8	764.731	3	66.57	78041	4	526	547	Y
13	4	Q5HF76|KPYK_STAAC	R.NIAVSAEAAQDYKK.L	Y	99.9	62.49	1506.77	0.3	503.263	3	21.82	38517	23	329	342	N
13	4	Q5HF76|KPYK_STAAC	R.Q(-17.03)C(+57.02)SIVWGVQPVVK.K	Y	99.9	60.69	1481.77	3.7	741.895	2	56.17	71382	31	409	421	Y
13	4	Q5HF76|KPYK_STAAC	K.ALGLITEEN(+.98)GITS(+79.97)PSAIVGLEK.G	Y	99.9	60.13	2292.15	9.1	1147.09	2	67.34	79824	1	526	547	Y
13	4	Q5HF76|KPYK_STAAC	K.IENQEGIDN(+.98)IAEILEVSDGLMVAR.G	Y	99.9	59.86	2628.3	5.9	877.111	3	90.34	104152	20	220	243	Y
13	4	Q5HF76|KPYK_STAAC	K.Y(+57.02)RPHSDIIAVTPSEETAR.Q	Y	99.9	59.22	2098.04	1.7	525.519	4	25.79	39075	10	391	408	Y
13	4	Q5HF76|KPYK_STAAC	K.ALGLITEEN(+.98)GIT(+79.97)SPSAIVGLEK.G	Y	99.9	59.12	2292.15	-7.3	1147.07	2	68.25	80910	12	526	547	Y
13	4	Q5HF76|KPYK_STAAC	G.SVVGTTLVAETVK.D	Y	99.9	57.94	1302.74	-0.8	652.376	2	35.22	50551	13	486	498	N
13	4	Q5HF76|KPYK_STAAC	K.IH(+57.02)LVGDEIANGQGIGR.G	Y	99.9	57.82	1704.89	-2.8	569.303	3	33.98	50206	1	469	484	Y
13	4	Q5HF76|KPYK_STAAC	K.YRPH(+57.02)SDIIAVTPSEETAR.Q	Y	99.9	57.47	2098.04	1.7	525.519	4	25.79	42453	3	391	408	Y
13	4	Q5HF76|KPYK_STAAC	R.GSVVGTTLVAETVK.D	Y	99.9	57.2	1359.76	-1.9	454.26	3	35.64	51648	34	485	498	N
13	4	Q5HF76|KPYK_STAAC	K.IVC(+57.02)TIGPASESEEMIEK.L	Y	99.9	57.17	1891.89	6.2	946.958	2	36.87	53165	20	6	22	Y
13	4	Q5HF76|KPYK_STAAC	R.AEASDVANAIYDGTDAVMLSGETAAGLYPEEAVK.T	Y	99.9	54.85	3427.6	8.1	1143.55	3	82.29	94271	66	292	325	N
13	4	Q5HF76|KPYK_STAAC	R.QC(+57.02)SIVWGVQPVVK.K	Y	99.9	54.81	1498.8	-3.5	750.403	2	43.16	61124	3	409	421	Y
13	4	Q5HF76|KPYK_STAAC	K.IHLVGDEIANGQ(+.98)GIGR.G	Y	99.9	54.34	1648.85	-2.1	550.624	3	34.73	52400	20	469	484	Y
13	4	Q5HF76|KPYK_STAAC	R.G(+57.02)SVVGTTLVAETVK.D	Y	99.9	54.18	1416.78	0.9	709.399	2	35.71	51171	23	485	498	Y
13	4	Q5HF76|KPYK_STAAC	K.ALGLIT(+79.97)EENGITSPSAIVGLEK.G	Y	99.9	53.34	2291.17	8.2	1146.6	2	65.63	81994	5	526	547	Y
13	4	Q5HF76|KPYK_STAAC	K.LINAGMNVAR.L	Y	99.9	53.24	1057.57	-2.3	529.791	2	24.37	37747	26	23	32	N
13	4	Q5HF76|KPYK_STAAC	K.I(+57.02)HLVGDEIANGQGIGR.G	Y	99.9	52.78	1704.89	-2.8	569.303	3	33.98	52530	20	469	484	Y
13	4	Q5HF76|KPYK_STAAC	K.IHLVGD(+57.02)EIANGQGIGR.G	Y	99.9	51.6	1704.89	-2.8	569.303	3	33.98	48559	2	469	484	Y
13	4	Q5HF76|KPYK_STAAC	K.LGK(+40.03)PVITATQMLDSMQR.N	Y	99.9	51.35	1928.02	2.1	643.683	3	57.05	72239	25	269	285	Y
13	4	Q5HF76|KPYK_STAAC	K.IENQ(+.98)EGIDNIAEILEVSDGLMVAR.G	Y	99.9	50.89	2628.3	5.9	877.111	3	90.34	103653	12	220	243	Y
13	4	Q5HF76|KPYK_STAAC	K.A(+57.02)IVAATESGSTAR.T	Y	99.9	50.83	1289.66	0.2	645.836	2	13.98	31114	42	374	386	Y
13	4	Q5HF76|KPYK_STAAC	R.RPSDVLEIR.E	Y	99.9	50.26	1083.6	1.7	362.209	3	25.5	44115	21	196	204	N
13	4	Q5HF76|KPYK_STAAC	K.IVAILLDTK.G	Y	99.9	49.34	984.622	-2.6	493.317	2	39.89	55990	79	60	68	N
13	4	Q5HF76|KPYK_STAAC	K.IFEGYANVL	Y	99.9	49.18	1024.52	-0.9	513.268	2	55.39	68111	34	577	585	N
13	4	Q5HF76|KPYK_STAAC	R.NIAVSAEAAQ(+.98)DYKK.L	Y	99.9	47.49	1507.75	3	503.593	3	23.96	40593	3	329	342	Y
13	4	Q5HF76|KPYK_STAAC	K.LP(sub G)KPVITATQMLDSMQR.N	Y	97.1	47.44	1928.02	1.5	965.02	2	57.28	71856	4	269	285	N
13	4	Q5HF76|KPYK_STAAC	K.GIPTVVGVEK.A	Y	99.9	47.23	997.581	-3.6	499.796	2	28.35	43848	9	548	557	N
13	4	Q5HF76|KPYK_STAAC	K.LGKH(sub P)VITATQMLDSMQR.N	Y	99.8	46.97	1928	15.1	643.683	3	57.05	72272	8	269	285	N
13	4	Q5HF76|KPYK_STAAC	K.DGIIELER.G	Y	99.9	45.16	943.497	1.9	472.757	2	32.88	49142	22	79	86	N
13	4	Q5HF76|KPYK_STAAC	K.IEN(+.98)QEGIDNIAEILEVSDGLMVAR.G	Y	99.9	45.02	2628.3	5.9	877.111	3	90.34	109169	15	220	243	Y
13	4	Q5HF76|KPYK_STAAC	K.YRPHSD(+57.02)IIAVTPSEETAR.Q	Y	99.8	44.28	2098.04	1.1	700.356	3	25.86	42590	1	391	408	Y
13	4	Q5HF76|KPYK_STAAC	K.LVETSLVNAIGISVAHTALNLNVK.A	Y	99.9	44.17	2475.41	3.6	826.146	3	78.56	95000	16	350	373	N
13	4	Q5HF76|KPYK_STAAC	K.IENQEGIDNIAQ(sub E)ILEVSDGLMVAR.G	Y	99.7	43.9	2626.33	-15.8	876.436	3	91.32	102410	1	220	243	N
13	4	Q5HF76|KPYK_STAAC	K.NISNNMLVTID(+57.02)AAQGK.I	Y	99.7	43.25	1744.88	3.3	873.449	2	25.86	42563	2	561	576	Y
13	4	Q5HF76|KPYK_STAAC	H.TALNLNVK.A	Y	99.8	41.96	871.513	-4.5	436.762	2	24.95	40369	9	366	373	N
13	4	Q5HF76|KPYK_STAAC	K.N(+57.02)ISNNMLVTIDAAQGK.I	Y	99.6	41.52	1744.88	3.3	873.449	2	25.86	42439	17	561	576	Y
13	4	Q5HF76|KPYK_STAAC	K.I(+43.01)VAILLDTK.G	Y	99.6	41.16	1027.63	1.5	514.822	2	92.79	108905	4	60	68	Y
13	4	Q5HF76|KPYK_STAAC	K.EN(+.98)VDFIAASFVR.R	Y	99.7	38.76	1367.67	13	684.852	2	57.6	74070	17	184	195	Y
13	4	Q5HF76|KPYK_STAAC	K.IENQEGIN(sub D)NIAEILEVSDGLMVAR.G	Y	99.2	38.71	2626.33	-15.8	876.436	3	91.32	108054	2	220	243	N
13	4	Q5HF76|KPYK_STAAC	R.R(+57.02)PSDVLEIR.E	Y	99.2	38.61	1140.63	-2.4	381.215	3	25.5	41140	10	196	204	Y
13	4	Q5HF76|KPYK_STAAC	K.PVITATQMLD(+57.02)SMQR.N	Y	98.2	35.22	1646.81	0.5	549.945	3	30.42	45805	12	272	285	Y
13	4	Q5HF76|KPYK_STAAC	K.NISNNMLVTIDAAQ(+.98)GK.I	Y	99.3	35.02	1688.84	7.4	845.434	2	49.05	62805	2	561	576	Y
13	4	Q5HF76|KPYK_STAAC	K.IENQEGIDNIAEILEVSDGLMVQ(sub A)R.G	Y	49.4	34.53	2684.33	3.5	672.093	4	70.56	86494	1	220	243	N
13	4	Q5HF76|KPYK_STAAC	R.GNEVIVSMNE(+57.02)VEGTPEK.F	Y	97.9	34.24	1887.89	4.3	630.306	3	19.2	34440	11	87	103	Y
13	4	Q5HF76|KPYK_STAAC	K.NISNNMLR(sub V)TIDAAQGK.I	Y	48.3	34.14	1744.89	-6.3	582.633	3	25.82	42302	4	561	576	N
13	4	Q5HF76|KPYK_STAAC	R.GNH(sub E)VV(sub I)VSMNEVEGTPEK.F	Y	37	33.46	1824.87	17.2	609.307	3	36.26	52070	1	87	103	N
13	4	Q5HF76|KPYK_STAAC	K.ALGLIT(+79.97)EEN(+.98)GITSPSAIVGLEK.G	Y	98.8	33.24	2292.15	-7.3	1147.07	2	68.25	85777	1	526	547	Y
13	4	Q5HF76|KPYK_STAAC	K.A(+41.03)IVAATESGSTAR.T	Y	97	32.69	1273.66	8.5	637.844	2	33.43	50278	11	374	386	Y
13	4	Q5HF76|KPYK_STAAC	K.IENQEGIDNIAEILEVSD(+57.02)GLMVAR.G	Y	96.2	31.5	2684.33	3.5	672.093	4	70.56	82589	23	220	243	Y
13	4	Q5HF76|KPYK_STAAC	V.QKDLIRQC(+57.02)NK.L	Y	98.3	31.41	1301.69	9.9	651.857	2	56.92	73818	1	259	268	Y
13	4	Q5HF76|KPYK_STAAC	N.GQGIGRGS(+79.97)Q(sub V)VGTTLVAETVK.D	Y	1.5	31.13	2037.03	-8.1	680.01	3	35.93	50058	3	479	498	Y
13	4	Q5HF76|KPYK_STAAC	K.IENQEGIDNIAE(+57.02)ILEVSDGLMVAR.G	Y	95.8	31.11	2684.33	3.5	672.093	4	70.56	83457	12	220	243	Y
13	4	Q5HF76|KPYK_STAAC	R.N(sub G)NEVIVSMNEVEGTPEK.F	Y	1.4	29.64	1887.89	4.3	630.306	3	19.2	36051	1	87	103	N
13	4	Q5HF76|KPYK_STAAC	K.NIQ(sub S)NNM(+15.99)LVTIDAAQGK.I	Y	1.4	29.34	1744.88	0.2	582.633	3	25.82	40353	4	561	576	Y
13	4	Q5HF76|KPYK_STAAC	K.N(+.98)ISN(+.98)N(+.98)MLVTIDAAQGK.I	Y	97	29	1690.81	14.9	846.424	2	44.91	59268	1	561	576	Y
13	4	Q5HF76|KPYK_STAAC	K.IENQEGIDNIAEILE(+57.02)VSDGLMVAR.G	Y	93	28.92	2684.33	3.5	672.093	4	70.56	87149	25	220	243	Y
13	4	Q5HF76|KPYK_STAAC	R.G(+57.02)NEVIVSMNEVEGTPEK.F	Y	92.9	28.87	1887.89	4.3	630.306	3	19.2	33478	2	87	103	Y
13	4	Q5HF76|KPYK_STAAC	K.ALGLITEEN(+.98)GITSPS(+79.97)AIVGLEK.G	Y	96.3	28.31	2292.15	-7.3	1147.07	2	68.25	81467	1	526	547	Y
13	4	Q5HF76|KPYK_STAAC	I.FEGYANVL	Y	95.4	27.38	911.439	-4.4	456.725	2	46.48	62344	11	578	585	N
13	4	Q5HF76|KPYK_STAAC	K.N(+.98)ISN(+.98)NMLVTIDAAQGK.I	Y	94.9	27.12	1689.82	13.3	564.29	3	45.66	58749	1	561	576	Y
13	4	Q5HF76|KPYK_STAAC	K.ALGLITEENGITSPS(+79.97)AIVGLEK.G	Y	94.7	26.96	2291.17	8.2	1146.6	2	65.63	78771	1	526	547	Y
13	4	Q5HF76|KPYK_STAAC	K.NIS(+79.97)NNMLA(sub V)TIDAAQGK.I	Y	1.3	26.41	1739.79	-14	580.93	3	25.18	42616	1	561	576	Y
13	4	Q5HF76|KPYK_STAAC	K.IHLVGDEIANGQ(+.98)GIGR(-.98).G	Y	87.2	25.77	1647.87	4.1	550.299	3	33.2	50853	1	469	484	Y
13	4	Q5HF76|KPYK_STAAC	K.IEN(+.98)QEGIDN(+.98)IAEILEVSDGLMVAR.G	Y	92.2	25.37	2629.28	12	658.335	4	90.14	101285	3	220	243	Y
13	4	Q5HF76|KPYK_STAAC	K.Y(+43.01)RPHSDIIAVTPSEETAR.Q	Y	85.2	24.75	2084.03	11.8	695.692	3	31.1	47520	2	391	408	Y
13	4	Q5HF76|KPYK_STAAC	K.LIN(+.98)AGMNVAR.L	Y	88.4	23.31	1058.55	8.4	530.289	2	27.18	42859	1	23	32	Y
13	4	Q5HF76|KPYK_STAAC	K.NISN(+.98)N(+.98)MLVTIDAAQGK.I	Y	84.7	21.88	1689.82	13.3	564.29	3	45.66	60956	5	561	576	Y
13	4	Q5HF76|KPYK_STAAC	K.NISNN(+30.01)MLVTIDAAQGK.I	Y	78.5	21.77	1717.87	-2.4	573.628	3	30.61	47013	1	561	576	Y
13	4	Q5HF76|KPYK_STAAC	A.VKN(+700.25)ISNNMLVTIDAAQGK.I	Y	77.8	21.55	2615.27	-2.6	872.763	3	26.5	42563	1	559	576	Y
13	4	Q5HF76|KPYK_STAAC	K.L(+57.02)INAGMN(+.98)VAR.L	Y	77.1	21.23	1115.58	6.2	558.799	2	26.05	41871	1	23	32	Y
13	4	Q5HF76|KPYK_STAAC	N.G(+42.01)Q(+.98)GV(sub I)GRGS(+79.97)VVGTTLVAETVK.D	Y	0.9	20.24	2037.01	-2.6	680.01	3	35.93	48943	2	479	498	Y
13	4	Q5HF76|KPYK_STAAC	I.RFGY(sub I)R(sub K)ENVDFIAASFVR.R	Y	0.9	19.9	2046.04	-1.6	683.021	3	48.33	67785	2	179	195	N
13	4	Q5HF76|KPYK_STAAC	N.MLVTN(sub I)DAAQGK.I	Y	71	19.34	1146.57	15.5	574.301	2	31.23	46825	1	566	576	N
13	4	Q5HF76|KPYK_STAAC	K.SR(sub T)DALLNNAVATAVETGR.V	Y	70.7	19.23	1856.97	15.4	929.507	2	55.36	71235	2	426	443	N
13	4	Q5HF76|KPYK_STAAC	K.GIPTVVGVEKAVKN(+.98)ISN(+.98)NMLVT(+79.97)ID.A	Y	73.5	18.69	2592.31	7.7	865.118	3	81.02	92771	1	548	571	Y
13	4	Q5HF76|KPYK_STAAC	K.D(+57.02)LIRQC(+57.02)NK.L	Y	67	18.13	1102.56	-10.3	552.279	2	15.36	28819	1	261	268	Y
13	4	Q5HF76|KPYK_STAAC	K.AIVAAT(-2.02)ESGSTAR.T	Y	63.3	17.6	1230.62	-3.9	616.315	2	25.66	40759	1	374	386	Y
18	38	Q5HHC2|G6PI_STAAC	K.TIHEGTGAGSDFLGWVDLPVDYDKEEFSR.I	Y	99.9	82.06	3239.5	7.4	810.889	4	65.76	81147	150	33	61	N
18	38	Q5HHC2|G6PI_STAAC	K.QNMFALLGKPGFEDLKK.E	Y	99.9	75.3	1935.03	0.2	484.765	4	48.95	62809	14	421	437	N
18	38	Q5HHC2|G6PI_STAAC	R.NSNEYPEIVFVGNHLSSTYTK.E	Y	99.9	74.81	2398.14	6.2	800.394	3	50.61	66952	67	101	121	N
18	38	Q5HHC2|G6PI_STAAC	K.DSDDLDGLNYLAGK.T	Y	99.9	73.19	1494.68	4.6	748.353	2	48.11	64534	47	338	351	N
18	38	Q5HHC2|G6PI_STAAC	K.QLATNEGYETFIVPDDVGGR.Y	Y	99.9	73.15	2180.04	5.8	727.691	3	50.51	68095	37	183	202	N
18	38	Q5HHC2|G6PI_STAAC	K.ELVDYLADKDFSVNVISK.S	Y	99.9	71.54	2054.06	3	685.695	3	57.34	70692	55	122	139	N
18	38	Q5HHC2|G6PI_STAAC	K.Q(-17.03)LATNEGYETFIVPDDVGGR.Y	Y	99.9	70.2	2163.01	10.5	1082.52	2	63.42	75205	47	183	202	Y
18	38	Q5HHC2|G6PI_STAAC	K.YDITIEKDSDDLDGLNYLAGK.T	Y	99.9	70.07	2357.13	3.9	786.72	3	54.45	71479	39	331	351	N
18	38	Q5HHC2|G6PI_STAAC	K.GIYPSSANYTTDLHSLGQYVQEGR.R	Y	99.9	66.16	2655.26	5.8	886.098	3	53.7	69155	36	293	316	N
18	38	Q5HHC2|G6PI_STAAC	R.AAIEMLTSSFR.N	Y	99.9	64.29	1224.62	1.8	613.317	2	47.68	64207	40	90	100	N
18	38	Q5HHC2|G6PI_STAAC	R.NSNEYPEIVFVGN(+.98)HLSSTYTK.E	Y	99.9	62.42	2399.13	7.7	800.723	3	47.19	64753	12	101	121	Y
18	38	Q5HHC2|G6PI_STAAC	K.Q(-17.03)NMFALLGKPGFEDLKK.E	Y	99.9	61.67	1918	2.8	640.343	3	60.93	76423	29	421	437	Y
18	38	Q5HHC2|G6PI_STAAC	K.AREELSSDKLED(sub E)NIAYQYATIR.N	Y	99.9	61.61	2584.28	4.1	862.436	3	42.86	59923	19	231	252	N
18	38	Q5HHC2|G6PI_STAAC	R.A(+43.01)AIEMLTSSFR.N	Y	99.9	61.54	1267.62	3.1	634.821	2	81.8	98275	38	90	100	Y
18	38	Q5HHC2|G6PI_STAAC	K.E(+57.02)LVD(-18.01)YLADKDFSVNVISK.S	Y	99.9	61.17	2093.07	1.8	1047.54	2	66.54	81095	15	122	139	Y
18	38	Q5HHC2|G6PI_STAAC	K.GIYPSSANYTTDLHSLGQ(+.98)YVQEGR.R	Y	99.9	61.14	2656.24	16.5	886.435	3	56.11	68441	20	293	316	Y
18	38	Q5HHC2|G6PI_STAAC	R.EELSSDKLED(sub E)NIAYQYATIR.N	Y	99.9	61.06	2357.14	4.3	786.724	3	48.33	64787	21	233	252	N
18	38	Q5HHC2|G6PI_STAAC	K.T(+57.02)IHEGTGAGSDFLGWVDLPVDYDKEEFSR.I	Y	99.9	60.03	3296.53	7.1	825.145	4	66.44	81855	4	33	61	Y
18	38	Q5HHC2|G6PI_STAAC	K.TIHE(+57.02)GTGAGSDFLGWVDLPVDYDKEEFSR.I	Y	99.9	59.95	3296.53	7.1	825.145	4	66.44	79784	1	33	61	Y
18	38	Q5HHC2|G6PI_STAAC	K.GIYPSSAN(+.98)YTTDLHSLGQYVQEGR.R	Y	99.9	58.63	2656.24	11.4	665.075	4	53.83	70012	14	293	316	Y
18	38	Q5HHC2|G6PI_STAAC	M.THIQLDFSK.T	Y	99.9	57.34	1087.57	0	544.79	2	27.57	47018	83	2	10	N
18	38	Q5HHC2|G6PI_STAAC	K.QN(-17.03)MFALLGKPGFEDLKK.E	Y	99.9	57.27	1918	2.8	640.343	3	60.93	73165	23	421	437	Y
18	38	Q5HHC2|G6PI_STAAC	R.RFLFETVVK.V	Y	99.9	57.06	1137.65	10.2	380.229	3	38.78	55926	33	317	325	N
18	38	Q5HHC2|G6PI_STAAC	K.TLEFFGEHELK.Q	Y	99.9	56.27	1348.67	-1.6	450.562	3	38.91	55276	81	11	21	N
18	38	Q5HHC2|G6PI_STAAC	K.G(+57.02)IYPSSANYTTDLHSLGQYVQEGR.R	Y	99.9	55.33	2712.28	6.5	905.106	3	53.96	70028	19	293	316	Y
18	38	Q5HHC2|G6PI_STAAC	K.GIYPSSANYTTDLHSLGQYVQ(+.98)EGR.R	Y	99.9	53.74	2656.24	16.5	886.435	3	56.11	69062	18	293	316	Y
18	38	Q5HHC2|G6PI_STAAC	R.A(+57.02)AIEMLTSSFR.N	Y	99.9	52.08	1281.64	5	641.83	2	48.33	64589	29	90	100	Y
18	38	Q5HHC2|G6PI_STAAC	K.TIHEGTGAGSD(+57.02)FLGWVDLPVDYDKEEFSR.I	Y	99.9	51	3296.53	7.1	825.145	4	66.44	79815	1	33	61	Y
18	38	Q5HHC2|G6PI_STAAC	K.TIHEGTGE(sub A)GSDFLGWVDLPVDYDKEEFSR.I	Y	98.5	49.37	3297.51	16.8	825.399	4	65.73	80840	1	33	61	N
18	38	Q5HHC2|G6PI_STAAC	K.QN(-17.03)MFALLGK.P	Y	99.9	49.31	1003.52	-2.6	502.764	2	67.22	79549	11	421	429	Y
18	38	Q5HHC2|G6PI_STAAC	K.Q(-17.03)NMFALLGK.P	Y	99.9	48.77	1003.52	-2.6	502.764	2	67.22	80447	6	421	429	Y
18	38	Q5HHC2|G6PI_STAAC	K.LED(sub E)NIAYQYATIR.N	Y	99.9	48.72	1568.78	5.5	523.938	3	41.31	57911	9	240	252	N
18	38	Q5HHC2|G6PI_STAAC	R.FLFETVVK.V	Y	99.9	48.72	981.553	-2.1	491.783	2	46.28	62932	69	318	325	N
18	38	Q5HHC2|G6PI_STAAC	S.SANYTTDLHSLGQYVQEGR.R	Y	99.9	47.9	2138	8.9	713.681	3	44.2	60006	10	298	316	N
18	38	Q5HHC2|G6PI_STAAC	M.T(+57.02)HIQLDFSK.T	Y	99.8	47.06	1144.59	-2.5	382.536	3	28.45	42070	29	2	10	Y
18	38	Q5HHC2|G6PI_STAAC	K.TLEFFGEH(+57.02)ELK.Q	Y	99.8	45.97	1405.69	1.2	469.57	3	38.49	54407	4	11	21	Y
18	38	Q5HHC2|G6PI_STAAC	K.G(+43.01)IYPSSANYTTDLHSLGQYVQEGR.R	Y	99.8	45.26	2698.26	14.3	900.441	3	61.71	77032	1	293	316	Y
18	38	Q5HHC2|G6PI_STAAC	K.TIH(+57.02)EGTGAGSDFLGWVDLPVDYDKEEFSR.I	Y	99.8	44.86	3296.53	7.1	825.145	4	66.44	79412	1	33	61	Y
18	38	Q5HHC2|G6PI_STAAC	K.YDITIEK.D	Y	99.9	44.27	880.454	1	441.235	2	25.89	42510	26	331	337	N
18	38	Q5HHC2|G6PI_STAAC	M.THIQ(+.98)LDFSK.T	Y	99.9	43.83	1088.55	16.5	545.291	2	28.93	43723	4	2	10	Y
18	38	Q5HHC2|G6PI_STAAC	K.AREELSSDK(+43.01)LEENIAYQYATIR.N	Y	99.7	43.73	2641.3	4	661.335	4	42.93	57431	7	231	252	Y
18	38	Q5HHC2|G6PI_STAAC	M.TH(+57.02)IQLDFSK.T	Y	99.7	43.72	1144.59	-2.5	382.536	3	28.45	44178	11	2	10	Y
18	38	Q5HHC2|G6PI_STAAC	K.LEENV(sub I)AYQYATIR.N	Y	93.2	43.65	1568.78	5.5	523.938	3	41.31	55900	2	240	252	N
18	38	Q5HHC2|G6PI_STAAC	K.T(+42.01)LEFFGEHELK.Q	Y	99.9	43.1	1390.68	18.6	696.359	2	54.12	70637	16	11	21	Y
18	38	Q5HHC2|G6PI_STAAC	T.LEFFGEHELK.Q	Y	99.9	42.88	1247.62	-3.8	416.878	3	36.87	55120	8	12	21	N
18	38	Q5HHC2|G6PI_STAAC	R.F(+57.02)LFETVVK.V	Y	99.7	42.6	1038.58	-2.7	520.293	2	50.61	68145	40	318	325	Y
18	38	Q5HHC2|G6PI_STAAC	K.Q(-17.03)NMFALLGKPGFEDLK(+57.02)K.E	Y	99.7	42.57	1975.02	-7.2	659.344	3	60.96	76173	4	421	437	Y
18	38	Q5HHC2|G6PI_STAAC	R.EELSSDKLEENV(sub I)AYQ(+.98)YATIR.N	Y	88.1	41.08	2358.12	6.6	787.053	3	52.24	67667	4	233	252	Y
18	38	Q5HHC2|G6PI_STAAC	K.ENSDVLVVIGIGGSYLGAR.A	Y	99.8	40.63	1918.02	-4.2	640.343	3	101.35	116598	13	71	89	N
18	38	Q5HHC2|G6PI_STAAC	K.AREELSSDK(+42.01)LEEN(+.98)IAYQYATIR.N	Y	99.5	40.45	2641.29	8.3	661.335	4	42.93	60750	2	231	252	Y
18	38	Q5HHC2|G6PI_STAAC	R.EELSSDKV(sub L)EENIAYQYATIR.N	Y	99.5	40.09	2357.14	4.3	786.724	3	48.33	61842	2	233	252	N
18	38	Q5HHC2|G6PI_STAAC	K.Q(+.98)LAT(-18.01)NEGYETFIVPDDVGGR.Y	Y	99.5	39.93	2163.01	5.3	1082.52	2	64.33	76415	1	183	202	Y
18	38	Q5HHC2|G6PI_STAAC	T.HIQLDFSK.T	Y	99.7	39.65	986.519	-1.3	494.266	2	26.56	42235	8	3	10	N
18	38	Q5HHC2|G6PI_STAAC	K.QLATNEGYES(sub T)FIVPDDVGGR.Y	Y	83.7	39.47	2166.02	18.3	723.028	3	61.94	78192	1	183	202	N
18	38	Q5HHC2|G6PI_STAAC	K.E(-18.01)LVD(+57.02)YLADKDFSVNVISK.S	Y	99	37.3	2093.07	1.8	1047.54	2	66.54	82738	4	122	139	Y
18	38	Q5HHC2|G6PI_STAAC	K.TIHEGTGAGS(+58.03)DFLGWVDLPVDYDKEEFSR.I	Y	98.9	37.18	3297.53	6.3	825.396	4	65.53	78608	2	33	61	Y
18	38	Q5HHC2|G6PI_STAAC	K.QN(+.98)MW(sub F)ALLGKPGFEDLKK.E	Y	69	36.47	1975.02	1.3	494.764	4	38.46	52148	1	421	437	Y
18	38	Q5HHC2|G6PI_STAAC	K.A(+43.01)REELSSDKLEENIAYQYATIR.N	Y	98.5	35.86	2641.3	4	661.335	4	42.93	60719	5	231	252	Y
18	38	Q5HHC2|G6PI_STAAC	K.E(+43.04)LVDYLADKDFSVNVISK.S	Y	98.1	34.9	2097.1	14.9	1049.57	2	69.88	87079	1	122	139	Y
18	38	Q5HHC2|G6PI_STAAC	K.GYTTE(+57.02)MLINYEPSMQYFNEWWK.Q	Y	98.1	34.78	2886.27	9.3	963.105	3	69.62	84969	3	259	280	Y
18	38	Q5HHC2|G6PI_STAAC	F.ALLGKPGFEDLKK.E	Y	98.8	33.11	1414.82	-2.9	472.612	3	27.9	41210	6	425	437	N
18	38	Q5HHC2|G6PI_STAAC	K.N(sub G)YTTEMLINYEPSMQYFNEWWK.Q	Y	29.6	32.7	2886.27	9.3	963.105	3	69.62	86235	2	259	280	N
18	38	Q5HHC2|G6PI_STAAC	A.R(+57.02)EELSSDKLE(+57.02)ENIAYQYATIR.N	Y	96.4	31.93	2641.3	4	661.335	4	42.93	56440	1	232	252	Y
18	38	Q5HHC2|G6PI_STAAC	K.A(+42.01)REELSSDKLEEN(+.98)IAYQYATIR.N	Y	1.5	31.34	2641.29	8.3	661.335	4	42.93	60562	1	231	252	Y
18	38	Q5HHC2|G6PI_STAAC	K.Q(-17.03)NMFALLGK(+57.02)PGFEDLKK.E	Y	94.2	29.83	1975.02	-7.2	659.344	3	60.96	73169	10	421	437	Y
18	38	Q5HHC2|G6PI_STAAC	D.SDDLDGLNYLAGKTIDEVNQ(sub T)K.A	Y	1.5	29.75	2307.12	16.1	770.061	3	59.56	75287	1	339	359	N
18	38	Q5HHC2|G6PI_STAAC	R.AAIE(+57.02)MLTSSFR.N	Y	93.7	29.48	1281.64	-6.5	641.822	2	28.71	45441	28	90	100	Y
18	38	Q5HHC2|G6PI_STAAC	K.QLATNEGYETFV(sub I)VPDDVGGR.Y	Y	1.4	29.12	2166.02	18.3	723.028	3	61.94	78164	1	183	202	N
18	38	Q5HHC2|G6PI_STAAC	K.TLEY(sub F)FGEHELK.Q	Y	91.6	28.33	1364.66	3.7	455.896	3	38.88	54006	2	11	21	N
18	38	Q5HHC2|G6PI_STAAC	K.VN(-17.03)HPKYDITIEK.D	Y	90.5	27.45	1438.75	-0.5	480.589	3	26.05	39408	2	326	337	Y
18	38	Q5HHC2|G6PI_STAAC	K.GYTTEMLINYE(+57.02)PSMQYFNEWWK.Q	Y	89.4	26.82	2886.27	10.5	963.106	3	67.18	79665	5	259	280	Y
18	38	Q5HHC2|G6PI_STAAC	I.N(+.98)IEAMMIGAAKAR.E	Y	92.3	25.5	1375.7	6.6	688.859	2	34.89	53468	2	220	232	Y
18	38	Q5HHC2|G6PI_STAAC	D.LHG(sub S)LGQYVQEGR.R	Y	85.7	25.19	1355.69	19	678.867	2	53.86	67005	3	305	316	N
18	38	Q5HHC2|G6PI_STAAC	K.QNMFALLP(sub G)KPGFEDLKK.E	Y	1.2	25.01	1975.06	-17.1	494.764	4	38.46	51779	2	421	437	N
18	38	Q5HHC2|G6PI_STAAC	R.N(+57.02)SNEYPEIVFVGNHLSSTYTK.E	Y	85	24.49	2455.17	12	819.406	3	51.78	65094	3	101	121	Y
18	38	Q5HHC2|G6PI_STAAC	K.T(+42.01)LE(+14.02)FFGEHELK.Q	Y	83.4	23.78	1404.69	4.9	469.24	3	39.92	55494	3	11	21	Y
18	38	Q5HHC2|G6PI_STAAC	K.QLFGESEGKDFK.G	Y	89.5	23.67	1383.67	-14.8	692.831	2	32.46	47707	4	281	292	N
18	38	Q5HHC2|G6PI_STAAC	R.AAIEM(-48.00)LTSSFR.N	Y	83.1	23.44	1176.61	-2.2	393.211	3	28.71	43371	10	90	100	Y
18	38	Q5HHC2|G6PI_STAAC	K.TLEFFGEHELK(+57.02).Q	Y	82.7	23.21	1405.69	-1.1	703.85	2	55.23	72768	1	11	21	Y
18	38	Q5HHC2|G6PI_STAAC	D.SDDLDGLNYLAGK.T	Y	1	22.96	1379.66	12.9	690.845	2	33.14	48601	1	339	351	N
18	38	Q5HHC2|G6PI_STAAC	K.TIHEGTGAGSDFLGWVDLPVDYDKEEFSR(+.98).I	Y	79.9	22.27	3240.49	13.6	811.14	4	106.06	119216	1	33	61	Y
18	38	Q5HHC2|G6PI_STAAC	S.G(+127.06)TTTEPAVAFR.L	Y	79.8	22.27	1275.65	3.1	638.832	2	27.44	42215	2	141	151	Y
18	38	Q5HHC2|G6PI_STAAC	K.DFSVN(+.98)VISK.S	Y	85.4	22.24	1008.51	-0.1	505.264	2	34.76	49542	2	131	139	Y
18	38	Q5HHC2|G6PI_STAAC	E.E(+42.01)LR(sub S)SDKLEENIAYQYATIR.N	Y	1	22.19	2353.19	1.3	785.405	3	40.98	57657	7	234	252	Y
18	38	Q5HHC2|G6PI_STAAC	R.A(+57.02)AIE(+57.02)MLTSSFR.N	Y	79	21.97	1338.66	2.9	670.339	2	28.93	43642	8	90	100	Y
18	38	Q5HHC2|G6PI_STAAC	K.TIHEGTGAGSD(+43.99)FLGWVD(+14.02)LPVDYDKEEFSR.I	Y	78.9	21.82	3297.51	16.8	825.399	4	65.73	80617	2	33	61	Y
18	38	Q5HHC2|G6PI_STAAC	K.TLEFFGEHE(+57.02)LK.Q	Y	78	21.63	1405.69	1.2	469.57	3	38.49	55343	3	11	21	Y
18	38	Q5HHC2|G6PI_STAAC	MTHIQLDFSK.T	Y	83.9	21.53	1218.61	17.9	610.322	2	43.12	55533	1	1	10	N
18	38	Q5HHC2|G6PI_STAAC	F.KGV(sub I)Y(+79.97)PSSANYTTDLHSLGQYVQEGR.R	Y	0.9	21.07	2849.3	18.2	713.346	4	52.27	65149	3	292	316	Y
18	38	Q5HHC2|G6PI_STAAC	G.YE(+14.02)TFIVPDDVGGR.Y	Y	76.6	20.93	1480.72	-4.6	741.364	2	58.88	74450	1	190	202	Y
18	38	Q5HHC2|G6PI_STAAC	K.TIHEGTGAGSDFLGWVDL(+88.00)PV.D	Y	75	20.48	2158	10.7	1080.02	2	65.82	81809	1	33	52	Y
18	38	Q5HHC2|G6PI_STAAC	L.VVIGIGGSY(+79.97)M(sub L)GARAAIEMLTSSFR.N	Y	0.8	19.33	2565.25	11.5	642.327	4	48.89	62324	2	77	100	Y
18	38	Q5HHC2|G6PI_STAAC	K.SGTTTEPAVAFR.L	Y	74.8	19.07	1235.61	13.1	618.823	2	28.77	45095	2	140	151	N
18	38	Q5HHC2|G6PI_STAAC	S.N(sub S)DKLEENIAYQYATIR.N	Y	0.8	19.05	1939.96	-18.3	647.65	3	42.99	57644	2	237	252	N
18	38	Q5HHC2|G6PI_STAAC	K.QNMFALLGKP(-30.01)GFEDLK.K	Y	67.2	18.39	1776.92	-16.3	593.305	3	53.12	68113	2	421	436	Y
18	38	Q5HHC2|G6PI_STAAC	R.Y(+42.01)SVLT(+79.97)AVGLLPIAT.A	Y	64.9	17.91	1538.8	-15.9	770.395	2	74.87	86094	1	203	216	Y
11	24	Q5HCR3|OTCC_STAAC	R.NNIAHSLMVAGAMLGVNVR.I	Y	99.9	80.56	1966.02	3.1	656.351	3	66.79	80297	96	171	189	N
11	24	Q5HCR3|OTCC_STAAC	R.AAFTVASIDLGAHPEFLGK.N	Y	99.9	76.73	1943.02	3.3	648.681	3	56.47	72460	172	67	85	N
11	24	Q5HCR3|OTCC_STAAC	K.ENFGYLEGINLTYVGDGR.N	Y	99.9	73.25	2015.96	5.8	1008.99	2	63.17	76941	435	153	170	N
11	24	Q5HCR3|OTCC_STAAC	K.YGLAEMEVTDQIFR.S	Y	99.9	69.9	1670.8	7.9	836.413	2	61.09	74304	165	296	309	N
11	24	Q5HCR3|OTCC_STAAC	K.DSTIFLHC(+57.02)LPAFHDTNTLYGQEIYEK.Y	Y	99.9	69.15	3111.46	6.7	778.879	4	60.47	76374	60	270	295	Y
11	24	Q5HCR3|OTCC_STAAC	R.GFSQQAVEDLAK.F	Y	99.9	68.28	1291.64	0.8	646.828	2	36.16	49775	58	114	125	N
11	24	Q5HCR3|OTCC_STAAC	K.DYQVNQ(+.98)QMFDLTGK.D	Y	99.9	68.27	1686.76	9.9	844.394	2	50.74	66027	13	256	269	Y
11	24	Q5HCR3|OTCC_STAAC	K.DYQVNQQMFDLTGK.D	Y	99.9	67.81	1685.77	5.4	843.898	2	48.14	65750	46	256	269	N
11	24	Q5HCR3|OTCC_STAAC	K.SLNPKEAYVDIAKEK.A	Y	99.9	67.8	1703.91	-0.5	568.977	3	29.25	44534	16	195	209	N
11	24	Q5HCR3|OTCC_STAAC	R.GFSQ(+.98)QAVEDLAK.F	Y	99.9	66.72	1292.62	2.9	647.322	2	39.72	54490	29	114	125	Y
11	24	Q5HCR3|OTCC_STAAC	K.DYQVNQQ(+.98)MFDLTGK.D	Y	99.9	65.73	1686.76	9.9	844.394	2	50.74	64477	9	256	269	Y
11	24	Q5HCR3|OTCC_STAAC	K.AEFEGLIDFAITLK.E	Y	99.9	63.98	1565.83	7.5	783.93	2	102.78	115179	79	24	37	N
11	24	Q5HCR3|OTCC_STAAC	F.TVASIDLGAHPEFLGK.N	Y	99.9	63.11	1653.87	1.2	552.299	3	42.18	60146	50	70	85	N
11	24	Q5HCR3|OTCC_STAAC	K.SLNPKEAYVDIAK.E	Y	99.9	61.4	1446.77	-10.4	483.26	3	30.25	45298	8	195	207	N
11	24	Q5HCR3|OTCC_STAAC	K.FSGVPVWNGLTDDWHPTQMLADFMTIK.E	Y	99.9	60.17	3105.47	7.8	1036.17	3	94.71	109426	73	126	152	N
11	24	Q5HCR3|OTCC_STAAC	K.DYQVN(+.98)QQMFDLTGK.D	Y	99.9	57.96	1686.76	9.9	844.394	2	50.74	64076	3	256	269	Y
11	24	Q5HCR3|OTCC_STAAC	R.A(+57.02)AFTVASIDLGAHPEFLGK.N	Y	99.9	57.72	2000.04	-0.1	1001.03	2	56.53	73437	34	67	85	Y
11	24	Q5HCR3|OTCC_STAAC	K.Y(+57.02)GLAEMEVTDQIFR.S	Y	99.9	57.26	1727.82	5	864.921	2	61.58	78241	20	296	309	Y
11	24	Q5HCR3|OTCC_STAAC	K.ESVEDTAKVLGR.M	Y	99.9	56.85	1302.68	-2.7	435.232	3	25.79	39374	17	94	105	N
11	24	Q5HCR3|OTCC_STAAC	K.YP(sub G)LAEMEVTDQIFR.S	Y	98.9	56.8	1710.83	1.1	571.284	3	72.89	84942	74	296	309	N
11	24	Q5HCR3|OTCC_STAAC	K.DYQ(+.98)VNQQMFDLTGK.D	Y	99.9	54.62	1686.76	9.9	844.394	2	50.74	63047	8	256	269	Y
11	24	Q5HCR3|OTCC_STAAC	K.AVMAATLGS	Y	99.9	53.15	819.416	-4.3	410.714	2	26.37	39963	33	328	336	N
11	24	Q5HCR3|OTCC_STAAC	K.YGLAE(+57.02)MEVTDQIFR.S	Y	99.9	53.05	1727.82	1.4	576.948	3	41.86	56831	33	296	309	Y
11	24	Q5HCR3|OTCC_STAAC	K.EAYVDIAK.E	Y	99.9	52.97	907.465	-3	454.738	2	22.4	40341	65	200	207	N
11	24	Q5HCR3|OTCC_STAAC	K.EAYVDIAKEK.A	Y	99.9	52.69	1164.6	-2	389.207	3	19.98	35281	22	200	209	N
11	24	Q5HCR3|OTCC_STAAC	R.MFDGIEFR.G	Y	99.9	52.66	1013.46	-1.7	507.738	2	44.17	58719	33	106	113	N
11	24	Q5HCR3|OTCC_STAAC	K.FSGVPVWNGLTDDWHPTQ(+.98)MLADFMTIK.E	Y	99.9	50.47	3106.46	11.7	777.631	4	95.92	105724	13	126	152	Y
11	24	Q5HCR3|OTCC_STAAC	R.M(+15.99)FDGIEFR.G	Y	99.9	49.67	1029.46	-1.1	515.736	2	36.94	53453	10	106	113	Y
11	24	Q5HCR3|OTCC_STAAC	R.G(+57.02)FSQQAVEDLAK.F	Y	99.9	49.09	1348.66	-4.1	675.336	2	36.39	49993	27	114	125	Y
11	24	Q5HCR3|OTCC_STAAC	R.AP(sub A)FTVASIDLGAHPEFLGK.N	Y	99.9	49.03	1969.03	-2.3	657.349	3	59.95	72581	6	67	85	N
11	24	Q5HCR3|OTCC_STAAC	R.INLLKDYQVNQQMFDLTGK.D	Y	99.9	48.85	2267.16	6.1	756.732	3	58.84	71564	2	251	269	N
11	24	Q5HCR3|OTCC_STAAC	R.NNIAH(+57.02)SLMVAGAMLGVNVR.I	Y	99.9	48.08	2023.05	6.7	675.36	3	47.23	63847	34	171	189	Y
11	24	Q5HCR3|OTCC_STAAC	R.AAFTVASIDLGAHPEFLGKNDIQLGKK.E	Y	99.9	47.72	2839.52	5.6	710.892	4	51.62	65368	5	67	93	N
11	24	Q5HCR3|OTCC_STAAC	H.C(+57.02)LPAFHDTNTLYGQEIYEK.Y	Y	99.9	47.59	2298.06	1.9	767.03	3	42.83	60725	18	277	295	Y
11	24	Q5HCR3|OTCC_STAAC	K.FSGVPVWN(+.98)GLTDDWHPTQMLADFMTIK.E	Y	99.9	46.96	3106.46	11.7	777.631	4	95.92	105908	10	126	152	Y
11	24	Q5HCR3|OTCC_STAAC	K.FSGVPVWNGLTDDWH(+57.02)PTQMLADFMTIK.E	Y	99.8	46.33	3162.49	6.5	791.636	4	73.08	89542	17	126	152	Y
11	24	Q5HCR3|OTCC_STAAC	R.A(+42.01)AFV(sub T)VASIDLGAHPEFLGK.N	Y	95.7	45.63	1983.05	2.8	662.025	3	61.45	73852	17	67	85	Y
11	24	Q5HCR3|OTCC_STAAC	M.TEIQKPYDLKGR.S	Y	99.9	45.58	1446.78	-6.1	362.701	4	18.39	33731	7	2	13	N
11	24	Q5HCR3|OTCC_STAAC	K.NIALLFEK.N	N	99.9	45.32	946.549	-2.8	474.28	2	45.3	60361	51	53	60	N
11	24	Q5HCR3|OTCC_STAAC	R.M(+57.02)FDGIEFR.G	Y	99.7	42.35	1070.49	5.7	536.253	2	45.01	61322	25	106	113	Y
11	24	Q5HCR3|OTCC_STAAC	R.P(sub A)AFTVASIDLGAHPEFLGK.N	Y	99.6	41.97	1969.03	-2.3	657.349	3	59.95	76608	1	67	85	N
11	24	Q5HCR3|OTCC_STAAC	K.SLN(+.98)PKEAYVDIAK.E	Y	99.7	39.59	1447.76	9.6	724.892	2	30.51	44168	3	195	207	Y
11	24	Q5HCR3|OTCC_STAAC	K.FSGVPVWNGLTD(+57.02)DWHPTQMLADFMTIK.E	Y	99.3	39.18	3162.49	6.5	791.636	4	73.08	88431	14	126	152	Y
11	24	Q5HCR3|OTCC_STAAC	K.FSGVPVWNGLTDDWHPTQMLQ(sub A)DFMTIK.E	Y	82	38.79	3162.49	5.2	791.635	4	74.38	89198	2	126	152	N
11	24	Q5HCR3|OTCC_STAAC	H.C(+58.01)LPAFHDTNTLYGQEIYEK.Y	Y	99.2	38.02	2299.05	10	767.364	3	46.93	61097	7	277	295	Y
11	24	Q5HCR3|OTCC_STAAC	K.ENFGYLEGIN(+.98)LTYVGDGR.N	Y	99.6	37.57	2016.94	13.8	673.331	3	91.28	107080	1	153	170	Y
11	24	Q5HCR3|OTCC_STAAC	R.GFSQQ(+.98)AVEDLAK.F	Y	99.6	37.16	1292.62	2.9	647.322	2	39.72	54675	3	114	125	Y
11	24	Q5HCR3|OTCC_STAAC	R.NNIQ(sub A)HSLMVAGAMLGVNVR.I	Y	69.4	36.66	2023.05	3.4	506.77	4	47.26	61075	7	171	189	N
11	24	Q5HCR3|OTCC_STAAC	K.DSTIFLHC(+57.02)LP(+15.99)AFHD(+57.02)TNTLYGQEIYEK.Y	Y	98.8	36.49	3184.48	15.6	797.14	4	67.6	82976	2	270	295	Y
11	24	Q5HCR3|OTCC_STAAC	M.TEIQKPYDLK.G	Y	99.4	35.8	1233.66	-7.3	412.224	3	21.34	34939	8	2	11	N
11	24	Q5HCR3|OTCC_STAAC	H.C(+57.02)LPAFHDTN(-17.03)TLYGQEIYEK.Y	Y	98.1	34.75	2281.04	4.3	1141.53	2	60.63	75578	10	277	295	Y
11	24	Q5HCR3|OTCC_STAAC	R.AAFTVASIDLGAHPEFLGK(+57.02).N	Y	97.9	34.23	2000.04	2.8	667.688	3	56.53	73137	2	67	85	Y
11	24	Q5HCR3|OTCC_STAAC	K.DYQVN(+.98)QQMFD(+57.02)LTGK.D	Y	97.9	34.1	1743.78	8	872.903	2	32.43	48732	2	256	269	Y
11	24	Q5HCR3|OTCC_STAAC	M.LADFMTIK.E	Y	99	33.44	937.494	-2.2	469.753	2	38.72	56797	6	145	152	N
11	24	Q5HCR3|OTCC_STAAC	K.FSGVPVWNGLTDDWHPTQMLAD(+57.02)FMTIK.E	Y	97.5	33.22	3162.49	5.2	791.635	4	74.38	86505	8	126	152	Y
11	24	Q5HCR3|OTCC_STAAC	K.Y(+57.02)GLAE(+57.02)MEVTDQIFR.S	Y	97.2	32.96	1784.84	7.3	893.434	2	42.99	59024	1	296	309	Y
11	24	Q5HCR3|OTCC_STAAC	K.FSGVPVWNGLTDDWHPTQMLADFM(+15.99)TIK.E	Y	98.5	31.93	3121.47	11.7	1041.51	3	83.26	95108	7	126	152	Y
11	24	Q5HCR3|OTCC_STAAC	K.DYQR(sub V)NQQMFDLTGK.D	Y	12.1	31.67	1742.8	-4.9	581.939	3	30.61	47572	13	256	269	N
11	24	Q5HCR3|OTCC_STAAC	K.FSGVPVWNGLTDDWHPTQM.L	Y	98.3	31.45	2185.99	0.3	1094	2	68.81	85374	1	126	144	N
11	24	Q5HCR3|OTCC_STAAC	K.H(+42.01)HY(+79.97)LSGKN(+.98)IALLFEK.N	Y	1.5	30.53	1891.92	-17.4	946.952	2	45.53	60047	3	46	60	Y
11	24	Q5HCR3|OTCC_STAAC	K.DYQVNQQMFD(+57.02)LTGK.D	Y	94.5	29.96	1742.79	6.8	872.41	2	30.71	48980	10	256	269	Y
11	24	Q5HCR3|OTCC_STAAC	K.NIALLFEQ(sub K).N	N	94	29.68	946.512	8.5	474.267	2	50.51	64390	5	53	60	N
11	24	Q5HCR3|OTCC_STAAC	K.FSGVPVWN(+.98)GLTD(+57.02)DWHPTQ(+.98)MLADFMTIK.E	Y	93.6	29.3	3164.46	16	792.136	4	72.24	89542	1	126	152	Y
11	24	Q5HCR3|OTCC_STAAC	N.IALLFEK.N	N	95.8	27.83	832.506	-3.8	417.259	2	40.21	55275	7	54	60	N
11	24	Q5HCR3|OTCC_STAAC	K.DSTIFLQ(sub H)C(+57.02)LPAFHDTNTLYGQEIYEK.Y	Y	90.8	27.66	3102.46	-1.3	1035.16	3	66.28	79420	4	270	295	Y
11	24	Q5HCR3|OTCC_STAAC	K.DSTIFLHC(+57.02)LP(+15.99)AFH(+57.02)DTNTLYGQEIYEK.Y	Y	90.1	27.21	3184.48	15.6	797.14	4	67.6	83008	3	270	295	Y
11	24	Q5HCR3|OTCC_STAAC	K.EAYA(sub V)DIAKEK.A	Y	90	27.21	1136.57	-11	569.287	2	28.93	46241	5	200	209	N
11	24	Q5HCR3|OTCC_STAAC	K.ENFGYLEGINLV(sub T)YVGDGR.N	Y	1.3	27.09	2013.98	8	1008.01	2	75.16	91942	1	153	170	N
11	24	Q5HCR3|OTCC_STAAC	H.C(+57.02)P(sub L)PAFHDTNTLYGQEIYEK.Y	Y	89.7	27.02	2282.03	8.5	761.691	3	60.93	75807	2	277	295	Y
11	24	Q5HCR3|OTCC_STAAC	L.GKKES(+122.01)VEDTAKVLGR.M	Y	89.7	27	1737.9	16.1	435.49	4	26.21	39344	1	91	105	Y
11	24	Q5HCR3|OTCC_STAAC	K.EAY(-18.01)VDIAK.E	Y	88	26.32	889.455	1.5	445.735	2	22.28	39285	9	200	207	Y
11	24	Q5HCR3|OTCC_STAAC	K.K(sub E)NFGYLEGINLTYVGDGR.N	Y	85.6	25.13	2015.01	17.9	672.69	3	94.94	112536	10	153	170	N
11	24	Q5HCR3|OTCC_STAAC	H.SLMVQ(sub A)GAMLGVNVR.I	Y	1.2	24.75	1473.78	-10	492.262	3	35.12	52890	6	176	189	N
11	24	Q5HCR3|OTCC_STAAC	K.SLNPP(sub K)EAYVDIAK.E	Y	1.1	24.42	1415.73	-2.8	472.916	3	31.46	49736	3	195	207	N
11	24	Q5HCR3|OTCC_STAAC	A.H(sub A)FT(+79.97)VASIDLGAHPEFLGK.N	Y	1	22.3	2017.97	11.5	673.67	3	56.04	69514	2	68	85	Y
11	24	Q5HCR3|OTCC_STAAC	K.F(+57.02)SGVPVWNGLTDDWHPTQMLAD(+57.02)FMTIK.E	Y	79.1	22.07	3219.52	5.7	805.891	4	72.73	85890	1	126	152	Y
11	24	Q5HCR3|OTCC_STAAC	K.DSTIFLHC(+57.02)LPAFH(+57.02)D(+15.99)TNTLYGQEIYEK.Y	Y	79	21.94	3184.48	15.6	797.14	4	67.6	80338	3	270	295	Y
11	24	Q5HCR3|OTCC_STAAC	H.DL(sub T)NTLYGQEIYEK.Y	Y	1	21.9	1584.77	-2.6	793.389	2	61.55	76589	1	283	295	N
11	24	Q5HCR3|OTCC_STAAC	D.GIEFRGFM(sub S)Q(+.98)QAVEDLAK.F	Y	1	21.61	1938.95	-1.5	647.323	3	40.82	55787	1	109	125	Y
11	24	Q5HCR3|OTCC_STAAC	K.DSTIFLHC(+57.02)LPAFQ(sub H)DTNTLYGQEIYEK.Y	Y	77.2	21.23	3102.46	-1.3	1035.16	3	66.28	78459	3	270	295	Y
11	24	Q5HCR3|OTCC_STAAC	S.IDLGAHPEFLGK.N	Y	83.3	21.2	1295.69	-14.1	648.842	2	68.03	84204	2	74	85	N
11	24	Q5HCR3|OTCC_STAAC	R.MFDGIEFRGFSQQAVEDLAK.F	Y	81.5	21	2287.09	13.4	763.382	3	65.11	78414	10	106	125	N
11	24	Q5HCR3|OTCC_STAAC	K.E(+58.01)AYVDIAK.E	Y	76.6	20.94	965.471	-13.2	483.736	2	21.15	41465	1	200	207	Y
11	24	Q5HCR3|OTCC_STAAC	K.DSTIFLHC(+57.02)LPAFHD(+57.02)TN(+15.99)TLYGQEIYEK.Y	Y	76.6	20.9	3184.48	17.4	1062.52	3	67.51	82891	1	270	295	Y
11	24	Q5HCR3|OTCC_STAAC	K.E(+57.02)AYVDIAK.E	Y	74.3	20.14	964.486	2.5	483.252	2	31.39	47379	1	200	207	Y
11	24	Q5HCR3|OTCC_STAAC	K.DSTIFLH(+57.02)C(+57.02)LP(+15.99)AFHDTNTLYGQEIYEK.Y	Y	73.6	19.75	3184.48	15.6	797.14	4	67.6	80746	1	270	295	Y
11	24	Q5HCR3|OTCC_STAAC	R.N(+57.02)NIAHSLMVAGAMLGVNVR.I	Y	72.8	19.71	2023.05	3.4	506.77	4	47.26	65538	1	171	189	Y
11	24	Q5HCR3|OTCC_STAAC	I.ALLFEKN(+.98)STRT(+79.97)R.A	Y	76.3	19.64	1515.74	-11.1	379.939	4	27.73	43373	1	55	66	Y
11	24	Q5HCR3|OTCC_STAAC	K.FSGVPVWNGLTDDWHPTQMLADFMTIK(+57.02).E	Y	71.3	19.49	3162.49	5.2	791.635	4	74.38	86818	1	126	152	Y
11	24	Q5HCR3|OTCC_STAAC	K.D(+57.02)(+15.99)STIFLHC(+57.02)LPAFHDTNTLYGQEIYEK.Y	Y	71.1	19.4	3184.48	15.6	797.14	4	67.6	82603	1	270	295	Y
11	24	Q5HCR3|OTCC_STAAC	R.NNIAHSLM(+15.99)VAGAM(+15.99)LGVN.V	Y	75.1	19.19	1742.84	-7.4	436.715	4	18.65	36187	1	171	187	Y
11	24	Q5HCR3|OTCC_STAAC	K.FSGVPVWNGLTD(+57.02)D(+57.02)WHPTQMLADFMTIK.E	Y	70.4	19.06	3219.52	8.5	805.893	4	58.42	73674	5	126	152	Y
11	24	Q5HCR3|OTCC_STAAC	K.YGLAEME(+57.02)VTDQIFR.S	Y	69.3	18.95	1727.82	1.4	576.948	3	41.86	59562	2	296	309	Y
11	24	Q5HCR3|OTCC_STAAC	N.TLYGQEIYEK.Y	Y	70.9	18.35	1242.61	14.3	622.323	2	28.74	46620	3	286	295	N
11	24	Q5HCR3|OTCC_STAAC	K.DSTIFLH(+57.02)CLPAFHDTNTLYGQEIYEK.Y	Y	67	18.19	3111.46	6.7	778.879	4	60.47	77211	1	270	295	Y
11	24	Q5HCR3|OTCC_STAAC	K.SLN(+.98)PK(+31.99)EAYVDIAK.E	Y	67	18.17	1479.75	13.3	740.89	2	63.07	83373	1	195	207	Y
11	24	Q5HCR3|OTCC_STAAC	P.KEG(sub A)YVDIAKEK.A	Y	0.7	17.75	1278.68	-5.5	427.232	3	30.12	46227	2	199	209	N
11	24	Q5HCR3|OTCC_STAAC	I.AHSLMVAGAMLGVNVRIC(+57.02)TPK.S	Y	66.5	17.67	2224.16	2.5	557.05	4	93.34	108719	1	174	194	Y
19	17	Q5HFU7|RS1_STAAC	K.FN(+.98)GIIPISQLSTHHIDSPSEVVK.E	Y	99.9	78.18	2518.31	2	630.585	4	48.79	62601	27	40	62	Y
19	17	Q5HFU7|RS1_STAAC	K.GQFHENDVIEGVVVR.L	Y	99.9	77.57	1696.85	1.3	849.435	2	35.28	52017	106	274	288	N
19	17	Q5HFU7|RS1_STAAC	K.KDQLLQSLNEGDVIDGK.V	Y	99.9	71.89	1870.96	1.9	624.663	3	39.92	54763	23	184	200	N
19	17	Q5HFU7|RS1_STAAC	K.HIGTPGEVLEPGQQVNVK.I	Y	99.9	71.81	1901	7.9	951.515	2	29.8	46252	32	315	332	N
19	17	Q5HFU7|RS1_STAAC	K.DQLLQSLNEGDVIDGK.V	Y	99.9	70.64	1742.87	5.3	872.446	2	49.18	61876	59	185	200	N
19	17	Q5HFU7|RS1_STAAC	K.ATLPNEDVVESDPSTTK.A	Y	99.9	69.82	1801.86	4.9	901.941	2	27.57	41168	9	349	365	N
19	17	Q5HFU7|RS1_STAAC	K.AYLES(sub N)EEEDNPTIGDMIGDK.L	Y	99.9	68.01	2224.97	5.7	1113.5	2	47.72	60636	22	366	385	N
19	17	Q5HFU7|RS1_STAAC	K.D(+57.02)QLLQSLNEGDVIDGK.V	Y	99.9	66.89	1799.89	5.8	900.958	2	52.27	65157	10	185	200	Y
19	17	Q5HFU7|RS1_STAAC	R.LANFGAFVEIAPGVQGLVHISEIAHK.H	Y	99.9	66.18	2716.47	-1.5	680.124	4	72.63	89258	56	289	314	N
19	17	Q5HFU7|RS1_STAAC	K.VEFDEENETGAYILSR.R	Y	99.9	65.72	1870.86	6.1	936.442	2	45.69	59581	66	74	89	N
19	17	Q5HFU7|RS1_STAAC	R.GFVPASLISTDFIEDFSVFDGQTIR.I	Y	99.9	65.14	2760.36	5.6	921.134	3	99.54	111406	27	131	155	N
19	17	Q5HFU7|RS1_STAAC	K.G(+57.02)QFHENDVIEGVVVR.L	Y	99.9	64.17	1753.87	4	877.948	2	35.35	48887	26	274	288	Y
19	17	Q5HFU7|RS1_STAAC	K.VTGEVQQVEDK.Q	Y	99.9	63.97	1230.61	0.7	616.312	2	14.49	31515	49	19	29	N
19	17	Q5HFU7|RS1_STAAC	K.EGDEVEAYVTK.V	Y	99.9	62.09	1238.57	1.6	620.292	2	25.82	39423	60	63	73	N
19	17	Q5HFU7|RS1_STAAC	M.TEEFNESMINDIK.E	Y	99.9	61.46	1568.7	7.8	785.365	2	42.41	58432	41	2	14	N
19	17	Q5HFU7|RS1_STAAC	K.LDNNEIIEAK.V	Y	99.9	61.17	1157.59	0	579.804	2	22.31	36078	66	105	114	N
19	17	Q5HFU7|RS1_STAAC	K.FN(-17.03)GIIPISQLSTHHIDSPSEVVK.E	Y	99.9	58.55	2500.3	3.5	834.442	3	58.58	71078	35	40	62	Y
19	17	Q5HFU7|RS1_STAAC	K.H(+57.02)IGTPGEVLEPGQQVNVK.I	Y	99.9	58.53	1958.02	3.1	653.683	3	32.26	46989	5	315	332	Y
19	17	Q5HFU7|RS1_STAAC	K.DTLPTPFENIK.G	Y	99.9	58.21	1273.66	0.7	637.835	2	45.01	60401	27	263	273	N
19	17	Q5HFU7|RS1_STAAC	K.QVVVHIN(+.98)GGK.F	Y	99.9	58.11	1050.58	6	351.203	3	16.92	35032	71	30	39	Y
19	17	Q5HFU7|RS1_STAAC	K.GGLVVDVGQR.G	Y	99.9	57.75	998.551	-5.5	500.28	2	26.6	43197	58	121	130	N
19	17	Q5HFU7|RS1_STAAC	K.QVVVHINGGK.F	Y	99.9	57.73	1049.6	-7.7	350.871	3	14.78	31994	54	30	39	N
19	17	Q5HFU7|RS1_STAAC	K.Q(-17.03)VVVHINGGK.F	Y	99.9	56.69	1032.57	-1.7	517.292	2	25.02	40346	37	30	39	Y
19	17	Q5HFU7|RS1_STAAC	R.IKVEELDPENNR.V	Y	99.9	56.29	1454.74	-0.9	485.919	3	25.4	38852	42	156	167	N
19	17	Q5HFU7|RS1_STAAC	K.L(+57.02)DNNEIIEAK.V	Y	99.9	55.06	1214.61	1.2	608.315	2	22.86	36391	20	105	114	Y
19	17	Q5HFU7|RS1_STAAC	K.Q(-17.03)VVVHIN(+.98)GGK.F	Y	99.9	53.23	1033.56	-1.9	517.784	2	26.95	43573	35	30	39	Y
19	17	Q5HFU7|RS1_STAAC	K.Q(+.98)VVVHIN(+.98)GGK.F	Y	99.9	50.57	1051.57	-0.4	351.529	3	18.26	35125	2	30	39	Y
19	17	Q5HFU7|RS1_STAAC	K.G(+57.02)GLVVDVGQR.G	Y	99.9	50.41	1055.57	-1.8	528.793	2	26.79	42483	37	121	130	Y
19	17	Q5HFU7|RS1_STAAC	K.FNGIIPISQLSTHHIDSPSEVVK.E	Y	99.9	50.11	2517.32	4.7	840.119	3	46.64	62059	11	40	62	N
19	17	Q5HFU7|RS1_STAAC	K.EP(sub G)DEVEAYVTK.V	Y	98.6	49.79	1278.6	11	640.313	2	31.29	47021	31	63	73	N
[truncated: 8,838 more rows]
